# Supplementary material for: Effect of Adding Personalized Instant Messaging Apps to a Brief Smoking Cessation Model in Community Smokers in Hong Kong: Pragmatic Randomized Clinical Trial
Source: J Med Internet Res. 2024 May 13;26:e44973. doi: 10.2196/44973 (PMC11130779; doi:10.2196/44973)
Supplement: Multimedia Appendix 2 [file jmir_v26i1e44973_app2.xlsx]

## Sheet: PubMed
PMID	Title	Authors	Citation	First Author	Journal/Book	Publication Year	Create Date	PMCID	NIHMS ID	DOI
28838887	The Use of Mobile Apps and SMS Messaging as Physical and Mental Health Interventions: Systematic Review	Rathbone AL, Prescott J.	J Med Internet Res. 2017 Aug 24;19(8):e295. doi: 10.2196/jmir.7740.	Rathbone AL	J Med Internet Res	2017	2017-08-26	PMC5590007		10.2196/jmir.7740
31638271	Mobile phone text messaging and app-based interventions for smoking cessation	Whittaker R, McRobbie H, Bullen C, Rodgers A, Gu Y, Dobson R.	Cochrane Database Syst Rev. 2019 Oct 22;10(10):CD006611. doi: 10.1002/14651858.CD006611.pub5. Online ahead of print.	Whittaker R	Cochrane Database Syst Rev	2019	2019-10-23	PMC6804292		10.1002/14651858.CD006611.pub5
27060875	Mobile phone-based interventions for smoking cessation	Whittaker R, McRobbie H, Bullen C, Rodgers A, Gu Y.	Cochrane Database Syst Rev. 2016 Apr 10;4(4):CD006611. doi: 10.1002/14651858.CD006611.pub4.	Whittaker R	Cochrane Database Syst Rev	2016	2016-04-11	PMC6485940		10.1002/14651858.CD006611.pub4
30562352	Effectiveness of a text-messaging-based smoking cessation intervention ("Happy Quit") for smoking cessation in China: A randomized controlled trial	Liao Y, Wu Q, Kelly BC, Zhang F, Tang YY, Wang Q, Ren H, Hao Y, Yang M, Cohen J, Tang J.	PLoS Med. 2018 Dec 18;15(12):e1002713. doi: 10.1371/journal.pmed.1002713. eCollection 2018 Dec.	Liao Y	PLoS Med	2018	2018-12-19	PMC6298640		10.1371/journal.pmed.1002713
31319846	E-cigarettes and smoking cessation: a prospective study of a national sample of pregnant smokers	Chiang SC, Abroms LC, Cleary SD, Pant I, Doherty L, Krishnan N.	BMC Public Health. 2019 Jul 18;19(1):964. doi: 10.1186/s12889-019-7299-7.	Chiang SC	BMC Public Health	2019	2019-07-20	PMC6637539		10.1186/s12889-019-7299-7
29273661	Design and rationale of the Cardiovascular Health and Text Messaging (CHAT) Study and the CHAT-Diabetes Mellitus (CHAT-DM) Study: two randomised controlled trials of text messaging to improve secondary prevention for coronary heart disease and diabetes	Huo X, Spatz ES, Ding Q, Horak P, Zheng X, Masters C, Zhang H, Irwin ML, Yan X, Guan W, Li J, Li X, Spertus JA, Masoudi FA, Krumholz HM, Jiang L.	BMJ Open. 2017 Dec 21;7(12):e018302. doi: 10.1136/bmjopen-2017-018302.	Huo X	BMJ Open	2017	2017-12-24	PMC5778311		10.1136/bmjopen-2017-018302
28401822	Herziene richtlijn ‘Behandeling van tabaksverslaving en stoppen met roken ondersteuning’	Chavannes NH, Meijer E, Wind L, van de Graaf RC, Rietbergen C, Croes EA.	Ned Tijdschr Geneeskd. 2017;161:D1394.	Chavannes NH	Ned Tijdschr Geneeskd	2017	2017-04-13
29046768	Smartphones and e-tablets in perioperative medicine	Michard F.	Korean J Anesthesiol. 2017 Oct;70(5):493-499. doi: 10.4097/kjae.2017.70.5.493. Epub 2017 Sep 28.	Michard F	Korean J Anesthesiol	2017	2017-10-20	PMC5645581		10.4097/kjae.2017.70.5.493
27207211	Text Messaging-Based Interventions for Smoking Cessation: A Systematic Review and Meta-Analysis	Scott-Sheldon LA, Lantini R, Jennings EG, Thind H, Rosen RK, Salmoirago-Blotcher E, Bock BC.	JMIR Mhealth Uhealth. 2016 May 20;4(2):e49. doi: 10.2196/mhealth.5436.	Scott-Sheldon LA	JMIR Mhealth Uhealth	2016	2016-05-22	PMC4893152		10.2196/mhealth.5436
30999794	Using the text-messaging program SmokefreeTXT to support smoking cessation for nondaily smokers	Hoeppner BB, Hoeppner SS, Schick MR, Milligan CM, Helmuth E, Bergman BG, Abroms LC, Kelly JF.	Subst Use Misuse. 2019;54(8):1260-1271. doi: 10.1080/10826084.2018.1552300. Epub 2019 Apr 19.	Hoeppner BB	Subst Use Misuse	2019	2019-04-20			10.1080/10826084.2018.1552300
26490012	Text Message and Internet Support for Coronary Heart Disease Self-Management: Results From the Text4Heart Randomized Controlled Trial	Pfaeffli Dale L, Whittaker R, Jiang Y, Stewart R, Rolleston A, Maddison R.	J Med Internet Res. 2015 Oct 21;17(10):e237. doi: 10.2196/jmir.4944.	Pfaeffli Dale L	J Med Internet Res	2015	2015-10-23	PMC4642389		10.2196/jmir.4944
33038676	Mobile phone-based messaging for tobacco cessation in low and middle-income countries: A systematic review	Krishnan N, Gu J, Abroms LC.	Addict Behav. 2021 Feb;113:106676. doi: 10.1016/j.addbeh.2020.106676. Epub 2020 Sep 25.	Krishnan N	Addict Behav	2021	2020-10-10			10.1016/j.addbeh.2020.106676
28982527	A Randomized Trial of Text Messaging for Smoking Cessation in Pregnant Women	Abroms LC, Johnson PR, Leavitt LE, Cleary SD, Bushar J, Brandon TH, Chiang SC.	Am J Prev Med. 2017 Dec;53(6):781-790. doi: 10.1016/j.amepre.2017.08.002. Epub 2017 Oct 2.	Abroms LC	Am J Prev Med	2017	2017-10-07	PMC5696101	NIHMS898720	10.1016/j.amepre.2017.08.002
24462528	Text messaging-based smoking cessation intervention: a narrative review	Kong G, Ells DM, Camenga DR, Krishnan-Sarin S.	Addict Behav. 2014 May;39(5):907-17. doi: 10.1016/j.addbeh.2013.11.024. Epub 2013 Dec 4.	Kong G	Addict Behav	2014	2014-01-28	PMC3980005	NIHMS560368	10.1016/j.addbeh.2013.11.024
30892616	Peer Mentoring and Automated Text Messages for Smoking Cessation: A Randomized Pilot Trial	White JS, Toussaert S, Thrul J, Bontemps-Jones J, Abroms L, Westmaas JL.	Nicotine Tob Res. 2020 Mar 16;22(3):371-380. doi: 10.1093/ntr/ntz047.	White JS	Nicotine Tob Res	2020	2019-03-21			10.1093/ntr/ntz047
32134977	Heterogeneous treatment effects of a text messaging smoking cessation intervention among university students	Bendtsen M.	PLoS One. 2020 Mar 5;15(3):e0229637. doi: 10.1371/journal.pone.0229637. eCollection 2020.	Bendtsen M	PLoS One	2020	2020-03-06	PMC7058321		10.1371/journal.pone.0229637
30805618	Using graphic text-messaging to promote smoking cessation among first-generation Chinese and Korean male immigrants	Zhao X, Peterson EB, Oh KM, Cai X.	Health Educ Res. 2019 Jun 1;34(3):332-344. doi: 10.1093/her/cyz006.	Zhao X	Health Educ Res	2019	2019-02-27	PMC6795039		10.1093/her/cyz006
31373882	Feasibility of text messaging to augment brief advice and nicotine replacement therapy for smoking cessation in college students	Camenga DR, Bernstein SL, Dziura J, Fiellin L, Krishnan-Sarin S.	J Am Coll Health. 2021 Jan;69(1):1-8. doi: 10.1080/07448481.2019.1643730. Epub 2019 Aug 2.	Camenga DR	J Am Coll Health	2021	2019-08-03	PMC6995438	NIHMS1540041	10.1080/07448481.2019.1643730
25031312	How do smokers use a smoking cessation text messaging intervention?	Balmford J, Borland R.	Nicotine Tob Res. 2014 Dec;16(12):1586-92. doi: 10.1093/ntr/ntu111. Epub 2014 Jul 16.	Balmford J	Nicotine Tob Res	2014	2014-07-18			10.1093/ntr/ntu111
30349201	Which eHealth interventions are most effective for smoking cessation? A systematic review	Do HP, Tran BX, Le Pham Q, Nguyen LH, Tran TT, Latkin CA, Dunne MP, Baker PR.	Patient Prefer Adherence. 2018 Oct 8;12:2065-2084. doi: 10.2147/PPA.S169397. eCollection 2018.	Do HP	Patient Prefer Adherence	2018	2018-10-24	PMC6188156		10.2147/PPA.S169397
32858339	mHealth for Integrated People-Centred Health Services in the Western Pacific: A Systematic Review	Godinho MA, Jonnagaddala J, Gudi N, Islam R, Narasimhan P, Liaw ST.	Int J Med Inform. 2020 Oct;142:104259. doi: 10.1016/j.ijmedinf.2020.104259. Epub 2020 Aug 19.	Godinho MA	Int J Med Inform	2020	2020-08-29			10.1016/j.ijmedinf.2020.104259
34623318	Adaptation and Assessment of a Text Messaging Smoking Cessation Intervention in Vietnam: Pilot Randomized Controlled Trial	Jiang N, Nguyen N, Siman N, Cleland CM, Nguyen T, Doan HT, Abroms LC, Shelley DR.	JMIR Mhealth Uhealth. 2021 Oct 8;9(10):e27478. doi: 10.2196/27478.	Jiang N	JMIR Mhealth Uhealth	2021	2021-10-08	PMC8538032		10.2196/27478
34473448	Smoking Cessation Programs for Pregnant Women: Utilizing WhatsApp Text Messaging	Balmumcu A, Ünsal Atan Ş.	J Addict Nurs. 2021 Jul-Sep 01;32(3):188-196. doi: 10.1097/JAN.0000000000000417.	Balmumcu A	J Addict Nurs	2021	2021-09-02			10.1097/JAN.0000000000000417
27110146	Smoking cessation support for pregnant women: role of mobile technology	Heminger CL, Schindler-Ruwisch JM, Abroms LC.	Subst Abuse Rehabil. 2016 Apr 12;7:15-26. doi: 10.2147/SAR.S84239. eCollection 2016.	Heminger CL	Subst Abuse Rehabil	2016	2016-04-26	PMC4835136		10.2147/SAR.S84239
29936125	Positive psychotherapy for smoking cessation enhanced with text messaging: Protocol for a randomized controlled trial	Kahler CW, Surace A, Gordon REF, Cioe PA, Spillane NS, Parks A, Bock BC, Brown RA.	Contemp Clin Trials. 2018 Aug;71:146-153. doi: 10.1016/j.cct.2018.06.013. Epub 2018 Jun 21.	Kahler CW	Contemp Clin Trials	2018	2018-06-25	PMC6484849	NIHMS1020262	10.1016/j.cct.2018.06.013
34185453	Workplace Electronic Health Promotion Campaigns for Tobacco Smoking Prevention or Cessation	Hui D, Mierzwinski-Urban M.	Ottawa (ON): Canadian Agency for Drugs and Technologies in Health; 2021 Feb.	Hui D	Workplace Electronic Health Promotion Campaigns for Tobacco Smoking Prevention or Cessation	2021	2021-02-01
30999058	A text message delivered smoking cessation intervention: Design and rationale of the Text My Quit Study	Deutsch C, Bock BC, Lantini R, Walaska K, Rosen RK, Fava JL, Jennings EG, Foster R, Flanagan W.	Contemp Clin Trials. 2019 Jun;81:19-27. doi: 10.1016/j.cct.2019.04.010. Epub 2019 Apr 15.	Deutsch C	Contemp Clin Trials	2019	2019-04-19	PMC6550345	NIHMS1527597	10.1016/j.cct.2019.04.010
25551337	Development and Outcomes of a Text Messaging Tobacco Cessation Intervention With Urban Adolescents	Mason MJ, Campbell L, Way T, Keyser-Marcus L, Benotsch E, Mennis J, Zhang J, King L, May J, Stembridge DR.	Subst Abus. 2015;36(4):500-6. doi: 10.1080/08897077.2014.987946. Epub 2014 Dec 31.	Mason MJ	Subst Abus	2015	2015-01-01			10.1080/08897077.2014.987946
23519776	Reducing smoking among indigenous populations: new evidence from a review of trials	Johnston V, Westphal DW, Glover M, Thomas DP, Segan C, Walker N.	Nicotine Tob Res. 2013 Aug;15(8):1329-38. doi: 10.1093/ntr/ntt022. Epub 2013 Mar 21.	Johnston V	Nicotine Tob Res	2013	2013-03-23			10.1093/ntr/ntt022
32011721	Text2Connect: a health system approach to engage tobacco users in quitline cessation services via text messaging	Krebs P, Sherman SE, Wilson H, El-Shahawy O, Abroms LL, Zhao X, Nahvi S, Shelley D.	Transl Behav Med. 2020 Feb 3;10(1):292-301. doi: 10.1093/tbm/ibz033.	Krebs P	Transl Behav Med	2020	2020-02-04			10.1093/tbm/ibz033
25081242	Use of text messaging for maternal and infant health: a systematic review of the literature	Poorman E, Gazmararian J, Parker RM, Yang B, Elon L.	Matern Child Health J. 2015 May;19(5):969-89. doi: 10.1007/s10995-014-1595-8.	Poorman E	Matern Child Health J	2015	2014-08-02			10.1007/s10995-014-1595-8
32432186	Effectiveness of Mobile Apps for Smoking Cessation: A Review	Regmi K, Kassim N, Ahmad N, Tuah NA.	Tob Prev Cessat. 2017 Apr 12;3:12. doi: 10.18332/tpc/70088. eCollection 2017.	Regmi K	Tob Prev Cessat	2017	2020-05-21	PMC7232804		10.18332/tpc/70088
33323188	Chat-based instant messaging support integrated with brief interventions for smoking cessation: a community-based, pragmatic, cluster-randomised controlled trial	Wang MP, Luk TT, Wu Y, Li WH, Cheung DY, Kwong AC, Lai V, Chan SS, Lam TH.	Lancet Digit Health. 2019 Aug;1(4):e183-e192. doi: 10.1016/S2589-7500(19)30082-2. Epub 2019 Jul 31.	Wang MP	Lancet Digit Health	2019	2020-12-16			10.1016/S2589-7500(19)30082-2
29857773	Smoking Cessation Following Text Message Intervention in Pregnant Women	Forinash AB, Yancey A, Chamness D, Koerner J, Inteso C, Miller C, Gross G, Mathews K.	Ann Pharmacother. 2018 Nov;52(11):1109-1116. doi: 10.1177/1060028018780448. Epub 2018 Jun 1.	Forinash AB	Ann Pharmacother	2018	2018-06-03			10.1177/1060028018780448
19382860	Healthcare via cell phones: a systematic review	Krishna S, Boren SA, Balas EA.	Telemed J E Health. 2009 Apr;15(3):231-40. doi: 10.1089/tmj.2008.0099.	Krishna S	Telemed J E Health	2009	2009-04-23			10.1089/tmj.2008.0099
33055176	Incentive programmes for smoking cessation: cluster randomized trial in workplaces in Thailand	White JS, Lowenstein C, Srivirojana N, Jampaklay A, Dow WH.	BMJ. 2020 Oct 14;371:m3797. doi: 10.1136/bmj.m3797.	White JS	BMJ	2020	2020-10-15	PMC7555070		10.1136/bmj.m3797
29309599	Feasibility of a text-based smoking cessation intervention in rural older adults	Noonan D, Silva S, Njuru J, Bishop T, Fish LJ, Simmons LA, Choi SH, Pollak KI.	Health Educ Res. 2018 Feb 1;33(1):81-88. doi: 10.1093/her/cyx080.	Noonan D	Health Educ Res	2018	2018-01-09	PMC6279146		10.1093/her/cyx080
28647844	Digital Health Technologies to Promote Lifestyle Change and Adherence	Khan N, Marvel FA, Wang J, Martin SS.	Curr Treat Options Cardiovasc Med. 2017 Aug;19(8):60. doi: 10.1007/s11936-017-0560-4.	Khan N	Curr Treat Options Cardiovasc Med	2017	2017-06-26			10.1007/s11936-017-0560-4
26490093	The effectiveness of mobile-health behaviour change interventions for cardiovascular disease self-management: A systematic review	Pfaeffli Dale L, Dobson R, Whittaker R, Maddison R.	Eur J Prev Cardiol. 2016 May;23(8):801-17. doi: 10.1177/2047487315613462. Epub 2015 Oct 21.	Pfaeffli Dale L	Eur J Prev Cardiol	2016	2015-10-23			10.1177/2047487315613462
27876031	User satisfaction with the structure and content of the NEXit intervention, a text messaging-based smoking cessation programme	Müssener U, Bendtsen M, McCambridge J, Bendtsen P.	BMC Public Health. 2016 Nov 22;16(1):1179. doi: 10.1186/s12889-016-3848-5.	Müssener U	BMC Public Health	2016	2016-11-24	PMC5118888		10.1186/s12889-016-3848-5
34460203	Reaching Latinos Through Social Media and SMS for Smoking Cessation	Chalela P, McAlister AL, Muñoz E, Despres C, Akopian D, Kaghyan S, Fernandez A, Sukumaran P, Ramirez AG.	2019 Dec 13. In: Ramirez AG, Trapido EJ, editors. Advancing the Science of Cancer in Latinos [Internet]. Cham (CH): Springer; 2020. Chapter 18.	Chalela P	Advancing the Science of Cancer in Latinos	2020	2019-12-13			10.1007/978-3-030-29286-7_18
29417363	Motivating Smoking Cessation Text Messages: Perspectives from Pregnant Smokers	Schindler-Ruwisch JM, Leavitt LE, Macherelli LE, Turner MM, Abroms LC.	Matern Child Health J. 2018 Jun;22(6):822-829. doi: 10.1007/s10995-018-2452-y.	Schindler-Ruwisch JM	Matern Child Health J	2018	2018-02-09			10.1007/s10995-018-2452-y
31172967	Outcomes and Device Usage for Fully Automated Internet Interventions Designed for a Smartphone or Personal Computer: The MobileQuit Smoking Cessation Randomized Controlled Trial	Danaher BG, Tyler MS, Crowley RC, Brendryen H, Seeley JR.	J Med Internet Res. 2019 Jun 6;21(6):e13290. doi: 10.2196/13290.	Danaher BG	J Med Internet Res	2019	2019-06-08	PMC6594213		10.2196/13290
27029775	Optimising text messaging to improve adherence to web-based smoking cessation treatment: a randomised control trial protocol	Graham AL, Jacobs MA, Cohn AM, Cha S, Abroms LC, Papandonatos GD, Whittaker R.	BMJ Open. 2016 Mar 30;6(3):e010687. doi: 10.1136/bmjopen-2015-010687.	Graham AL	BMJ Open	2016	2016-04-01	PMC4823397		10.1136/bmjopen-2015-010687
24842855	Equity impact of interventions and policies to reduce smoking in youth: systematic review	Brown T, Platt S, Amos A.	Tob Control. 2014 Nov;23(e2):e98-105. doi: 10.1136/tobaccocontrol-2013-051451. Epub 2014 May 19.	Brown T	Tob Control	2014	2014-05-21			10.1136/tobaccocontrol-2013-051451
23271159	A text messaging-based smoking cessation program for adult smokers: randomized controlled trial	Ybarra M, Bağci Bosi AT, Korchmaros J, Emri S.	J Med Internet Res. 2012 Dec 27;14(6):e172. doi: 10.2196/jmir.2231.	Ybarra M	J Med Internet Res	2012	2012-12-29	PMC3799568		10.2196/jmir.2231
29791259	A Pragmatic Trial of E-Cigarettes, Incentives, and Drugs for Smoking Cessation	Halpern SD, Harhay MO, Saulsgiver K, Brophy C, Troxel AB, Volpp KG.	N Engl J Med. 2018 Jun 14;378(24):2302-2310. doi: 10.1056/NEJMsa1715757. Epub 2018 May 23.	Halpern SD	N Engl J Med	2018	2018-05-24			10.1056/NEJMsa1715757
25785892	Mobile text messaging for health: a systematic review of reviews	Hall AK, Cole-Lewis H, Bernhardt JM.	Annu Rev Public Health. 2015 Mar 18;36:393-415. doi: 10.1146/annurev-publhealth-031914-122855.	Hall AK	Annu Rev Public Health	2015	2015-03-19	PMC4406229	NIHMS677931	10.1146/annurev-publhealth-031914-122855
23046909	Effectiveness and cost-effectiveness of computer and other electronic aids for smoking cessation: a systematic review and network meta-analysis	Chen YF, Madan J, Welton N, Yahaya I, Aveyard P, Bauld L, Wang D, Fry-Smith A, Munafò MR.	Health Technol Assess. 2012;16(38):1-205, iii-v. doi: 10.3310/hta16380.	Chen YF	Health Technol Assess	2012	2012-10-11			10.3310/hta16380
24161087	Efficacy of text messaging-based interventions for health promotion: a meta-analysis	Head KJ, Noar SM, Iannarino NT, Grant Harrington N.	Soc Sci Med. 2013 Nov;97:41-8. doi: 10.1016/j.socscimed.2013.08.003. Epub 2013 Aug 13.	Head KJ	Soc Sci Med	2013	2013-10-29			10.1016/j.socscimed.2013.08.003
25720333	Efficacy of SMS Text Message Interventions for Smoking Cessation: A Meta-Analysis	Spohr SA, Nandy R, Gandhiraj D, Vemulapalli A, Anne S, Walters ST.	J Subst Abuse Treat. 2015 Sep;56:1-10. doi: 10.1016/j.jsat.2015.01.011. Epub 2015 Feb 2.	Spohr SA	J Subst Abuse Treat	2015	2015-02-28			10.1016/j.jsat.2015.01.011
27154349	Participant-level meta-analysis of mobile phone-based interventions for smoking cessation across different countries	Ybarra ML, Jiang Y, Free C, Abroms LC, Whittaker R.	Prev Med. 2016 Aug;89:90-97. doi: 10.1016/j.ypmed.2016.05.002. Epub 2016 May 3.	Ybarra ML	Prev Med	2016	2016-05-08	PMC4969103	NIHMS792134	10.1016/j.ypmed.2016.05.002
27838659	Effectiveness of Text Messaging as an Adjuvant to Health Advice in Smoking Cessation Programs in Primary Care. A Randomized Clinical Trial	Cobos-Campos R, Apiñaniz Fernández de Larrinoa A, Sáez de Lafuente Moriñigo A, Parraza Diez N, Aizpuru Barandiaran F.	Nicotine Tob Res. 2017 Aug 1;19(8):901-907. doi: 10.1093/ntr/ntw300.	Cobos-Campos R	Nicotine Tob Res	2017	2016-11-14			10.1093/ntr/ntw300
21722952	Smoking cessation support delivered via mobile phone text messaging (txt2stop): a single-blind, randomised trial	Free C, Knight R, Robertson S, Whittaker R, Edwards P, Zhou W, Rodgers A, Cairns J, Kenward MG, Roberts I.	Lancet. 2011 Jul 2;378(9785):49-55. doi: 10.1016/S0140-6736(11)60701-0.	Free C	Lancet	2011	2011-07-05	PMC3143315		10.1016/S0140-6736(11)60701-0
22961230	The cost-effectiveness of smoking cessation support delivered by mobile phone text messaging: Txt2stop	Guerriero C, Cairns J, Roberts I, Rodgers A, Whittaker R, Free C.	Eur J Health Econ. 2013 Oct;14(5):789-97. doi: 10.1007/s10198-012-0424-5. Epub 2012 Sep 9.	Guerriero C	Eur J Health Econ	2013	2012-09-11	PMC3751449		10.1007/s10198-012-0424-5
26031929	Health-care interventions to promote and assist tobacco cessation: a review of efficacy, effectiveness and affordability for use in national guideline development	West R, Raw M, McNeill A, Stead L, Aveyard P, Bitton J, Stapleton J, McRobbie H, Pokhrel S, Lester-George A, Borland R.	Addiction. 2015 Sep;110(9):1388-403. doi: 10.1111/add.12998.	West R	Addiction	2015	2015-06-03	PMC4737108		10.1111/add.12998
21387218	[Internet and mobile phone interventions to decrease alcohol consumption and to support smoking cessation in adolescents: a review]	Haug S, Sannemann J, Meyer C, John U.	Gesundheitswesen. 2012 Mar;74(3):160-77. doi: 10.1055/s-0030-1268446. Epub 2011 Mar 8.	Haug S	Gesundheitswesen	2012	2011-03-10			10.1055/s-0030-1268446
26903176	Effectiveness of Short Message Service Text-Based Smoking Cessation Intervention Among University Students: A Randomized Clinical Trial	Müssener U, Bendtsen M, Karlsson N, White IR, McCambridge J, Bendtsen P.	JAMA Intern Med. 2016 Mar;176(3):321-8. doi: 10.1001/jamainternmed.2015.8260.	Müssener U	JAMA Intern Med	2016	2016-02-24	PMC5854248	EMS76403	10.1001/jamainternmed.2015.8260
30593882	Chat-based instant messaging support combined with brief smoking cessation interventions for Chinese community smokers in Hong Kong: Rationale and study protocol for a pragmatic, cluster-randomized controlled trial	Luk TT, Li WHC, Cheung DYT, Wong SW, Kwong ACS, Lai VWY, Chan SS, Lam TH, Wang MP.	Contemp Clin Trials. 2019 Feb;77:70-75. doi: 10.1016/j.cct.2018.12.013. Epub 2018 Dec 26.	Luk TT	Contemp Clin Trials	2019	2018-12-30			10.1016/j.cct.2018.12.013
27605365	Combining Text Messaging and Telephone Counseling to Increase Varenicline Adherence and Smoking Abstinence Among Cigarette Smokers Living with HIV: A Randomized Controlled Study	Tseng TY, Krebs P, Schoenthaler A, Wong S, Sherman S, Gonzalez M, Urbina A, Cleland CM, Shelley D.	AIDS Behav. 2017 Jul;21(7):1964-1974. doi: 10.1007/s10461-016-1538-z.	Tseng TY	AIDS Behav	2017	2016-09-09	PMC5554578	NIHMS815314	10.1007/s10461-016-1538-z
33852730	Pilot Randomized Clinical Trial of a Text Messaging-Based Intervention for Smoking Cessation Among Young People Experiencing Homelessness	Tucker JS, Linnemayr S, Pedersen ER, Shadel WG, Zutshi R, DeYoreo M, Cabreros I.	Nicotine Tob Res. 2021 Aug 29;23(10):1691-1698. doi: 10.1093/ntr/ntab055.	Tucker JS	Nicotine Tob Res	2021	2021-04-14			10.1093/ntr/ntab055
32991589	Effectiveness of a video-based smoking cessation intervention focusing on maternal and child health in promoting quitting among expectant fathers in China: A randomized controlled trial	Xia W, Li HCW, Cai W, Song P, Zhou X, Lam KWK, Ho LLK, Cheung AT, Luo Y, Zeng C, Ho KY.	PLoS Med. 2020 Sep 29;17(9):e1003355. doi: 10.1371/journal.pmed.1003355. eCollection 2020 Sep.	Xia W	PLoS Med	2020	2020-09-29	PMC7523971		10.1371/journal.pmed.1003355
32075695	A text message intervention for quitting cigarette smoking among young adults experiencing homelessness: study protocol for a pilot randomized controlled trial	Tucker JS, Pedersen ER, Linnemayr S, Shadel WG, DeYoreo M, Zutshi R.	Addict Sci Clin Pract. 2020 Feb 19;15(1):11. doi: 10.1186/s13722-020-00187-6.	Tucker JS	Addict Sci Clin Pract	2020	2020-02-21	PMC7031942		10.1186/s13722-020-00187-6
15937529	Smoking cessation using mobile phone text messaging is as effective in Maori as non-Maori	Bramley D, Riddell T, Whittaker R, Corbett T, Lin RB, Wills M, Jones M, Rodgers A.	N Z Med J. 2005 Jun 3;118(1216):U1494.	Bramley D	N Z Med J	2005	2005-06-07
24913220	A randomized trial of Text2Quit: a text messaging program for smoking cessation	Abroms LC, Boal AL, Simmens SJ, Mendel JA, Windsor RA.	Am J Prev Med. 2014 Sep;47(3):242-50. doi: 10.1016/j.amepre.2014.04.010. Epub 2014 Jun 6.	Abroms LC	Am J Prev Med	2014	2014-06-11	PMC4545234	NIHMS590651	10.1016/j.amepre.2014.04.010
23152238	Mobile phone-based interventions for smoking cessation	Whittaker R, McRobbie H, Bullen C, Borland R, Rodgers A, Gu Y.	Cochrane Database Syst Rev. 2012 Nov 14;11:CD006611. doi: 10.1002/14651858.CD006611.pub3.	Whittaker R	Cochrane Database Syst Rev	2012	2012-11-16			10.1002/14651858.CD006611.pub3
26798960	The role of tobacco outlet density in a smoking cessation intervention for urban youth	Mennis J, Mason M, Way T, Zaharakis N.	Health Place. 2016 Mar;38:39-47. doi: 10.1016/j.healthplace.2015.12.008. Epub 2016 Feb 1.	Mennis J	Health Place	2016	2016-01-23			10.1016/j.healthplace.2015.12.008
31573935	Comparing the Efficacy of an Identical, Tailored Smoking Cessation Intervention Delivered by Mobile Text Messaging Versus Email: Randomized Controlled Trial	Gram IT, Larbi D, Wangberg SC.	JMIR Mhealth Uhealth. 2019 Sep 27;7(9):e12137. doi: 10.2196/12137.	Gram IT	JMIR Mhealth Uhealth	2019	2019-10-02	PMC6789425		10.2196/12137
32149425	Effects of simple active referrals of different intensities on smoking abstinence and smoking cessation services attendance: a cluster-randomized clinical trial	Weng X, Luk TT, Suen YN, Wu Y, Li HCW, Cheung YTD, Kwong ACS, Lai VWY, Chan SSC, Lam TH, Wang MP.	Addiction. 2020 Oct;115(10):1902-1912. doi: 10.1111/add.15029. Epub 2020 Mar 25.	Weng X	Addiction	2020	2020-03-10			10.1111/add.15029
28034998	The Methodological Quality and Effectiveness of Technology-Based Smoking Cessation Interventions for Disadvantaged Groups: A Systematic Review and Meta-analysis	Boland VC, Stockings EA, Mattick RP, McRobbie H, Brown J, Courtney RJ.	Nicotine Tob Res. 2018 Feb 7;20(3):276-285. doi: 10.1093/ntr/ntw391.	Boland VC	Nicotine Tob Res	2018	2016-12-31			10.1093/ntr/ntw391
25894315	An exploration of weekly patterns in HIV-related behaviors: implications for successful interventions and future research	Fuentes LW, Johnson ML, Holtgrave DR.	AIDS Care. 2015;27(9):1118-27. doi: 10.1080/09540121.2015.1032204. Epub 2015 Apr 20.	Fuentes LW	AIDS Care	2015	2015-04-21			10.1080/09540121.2015.1032204
31237242	Mindfulness-Based Smoking Cessation Enhanced With Mobile Technology (iQuit Mindfully): Pilot Randomized Controlled Trial	Spears CA, Abroms LC, Glass CR, Hedeker D, Eriksen MP, Cottrell-Daniels C, Tran BQ, Wetter DW.	JMIR Mhealth Uhealth. 2019 Jun 24;7(6):e13059. doi: 10.2196/13059.	Spears CA	JMIR Mhealth Uhealth	2019	2019-06-26	PMC6613894		10.2196/13059
31165717	SmokefreeTXT for Homeless Smokers: Pilot Randomized Controlled Trial	Baggett TP, McGlave C, Kruse GR, Yaqubi A, Chang Y, Rigotti NA.	JMIR Mhealth Uhealth. 2019 Jun 4;7(6):e13162. doi: 10.2196/13162.	Baggett TP	JMIR Mhealth Uhealth	2019	2019-06-06	PMC6746087		10.2196/13162
19542517	Continuous individual support of smoking cessation using text messaging: a pilot experimental study	Haug S, Meyer C, Schorr G, Bauer S, John U.	Nicotine Tob Res. 2009 Aug;11(8):915-23. doi: 10.1093/ntr/ntp084. Epub 2009 Jun 19.	Haug S	Nicotine Tob Res	2009	2009-06-23			10.1093/ntr/ntp084
26507175	Time-varying effects of a text-based smoking cessation intervention for urban adolescents	Mason M, Mennis J, Way T, Lanza S, Russell M, Zaharakis N.	Drug Alcohol Depend. 2015 Dec 1;157:99-105. doi: 10.1016/j.drugalcdep.2015.10.016. Epub 2015 Oct 22.	Mason M	Drug Alcohol Depend	2015	2015-10-29	PMC4831210	NIHMS763576	10.1016/j.drugalcdep.2015.10.016
29021116	Efficacy of a technology-based, integrated smoking cessation and alcohol intervention for smoking cessation in adolescents: Results of a cluster-randomised controlled trial	Haug S, Paz Castro R, Kowatsch T, Filler A, Schaub MP.	J Subst Abuse Treat. 2017 Nov;82:55-66. doi: 10.1016/j.jsat.2017.09.008. Epub 2017 Sep 14.	Haug S	J Subst Abuse Treat	2017	2017-10-13			10.1016/j.jsat.2017.09.008
34673532	Six-Month Outcomes from the NEXit Junior Trial of a Text Messaging Smoking Cessation Intervention for High School Students: Randomized Controlled Trial With Bayesian Analysis	Bendtsen M, Bendtsen P, Müssener U.	JMIR Mhealth Uhealth. 2021 Oct 21;9(10):e29913. doi: 10.2196/29913.	Bendtsen M	JMIR Mhealth Uhealth	2021	2021-10-21	PMC8569547		10.2196/29913
24350804	Randomized trial of a smartphone mobile application compared to text messaging to support smoking cessation	Buller DB, Borland R, Bettinghaus EP, Shane JH, Zimmerman DE.	Telemed J E Health. 2014 Mar;20(3):206-14. doi: 10.1089/tmj.2013.0169. Epub 2013 Dec 18.	Buller DB	Telemed J E Health	2014	2013-12-20	PMC3934597		10.1089/tmj.2013.0169
22260736	Efficacy of a text messaging (SMS) based smoking cessation intervention for adolescents and young adults: study protocol of a cluster randomised controlled trial	Haug S, Meyer C, Dymalski A, Lippke S, John U.	BMC Public Health. 2012 Jan 19;12:51. doi: 10.1186/1471-2458-12-51.	Haug S	BMC Public Health	2012	2012-01-21	PMC3280161		10.1186/1471-2458-12-51
32142514	mHealth smoking cessation intervention among high school students: 3-month primary outcome findings from a randomized controlled trial	Müssener U, Linderoth C, Thomas K, Bendtsen M.	PLoS One. 2020 Mar 6;15(3):e0229411. doi: 10.1371/journal.pone.0229411. eCollection 2020.	Müssener U	PLoS One	2020	2020-03-07	PMC7059915		10.1371/journal.pone.0229411
29973191	Comparing different intensities of active referral to smoking cessation services in promoting smoking cessation among community smokers: a study protocol of a cluster randomized controlled trial	Weng X, Wang MP, Suen YN, Li WHC, Wu Y, Cheung DYT, Kwong ACS, Lai VWY, Chan SSC, Lam TH.	BMC Public Health. 2018 Jul 4;18(1):830. doi: 10.1186/s12889-018-5782-1.	Weng X	BMC Public Health	2018	2018-07-06	PMC6033206		10.1186/s12889-018-5782-1
30638635	Feasibility, Acceptability, and Behavioral Outcomes from a Technology-enhanced Behavioral Change Intervention (Prostate 8): A Pilot Randomized Controlled Trial in Men with Prostate Cancer	Kenfield SA, Van Blarigan EL, Ameli N, Lavaki E, Cedars B, Paciorek AT, Monroy C, Tantum LK, Newton RU, Signorell C, Suh JH, Zhang L, Cooperberg MR, Carroll PR, Chan JM.	Eur Urol. 2019 Jun;75(6):950-958. doi: 10.1016/j.eururo.2018.12.040. Epub 2019 Jan 10.	Kenfield SA	Eur Urol	2019	2019-01-15			10.1016/j.eururo.2018.12.040
32463373	Mobile Phone-Based Behavioral Interventions in Pregnancy to Promote Maternal and Fetal Health in High-Income Countries: Systematic Review	Hussain T, Smith P, Yee LM.	JMIR Mhealth Uhealth. 2020 May 28;8(5):e15111. doi: 10.2196/15111.	Hussain T	JMIR Mhealth Uhealth	2020	2020-05-29	PMC7290451		10.2196/15111
34647777	Randomized controlled trial testing a video-text tobacco cessation intervention among economically disadvantaged African American adults	Webb Hooper M, Miller DB, Saldivar E, Mitchell C, Johnson L, Burns M, Huang MC.	Psychol Addict Behav. 2021 Nov;35(7):769-777. doi: 10.1037/adb0000691. Epub 2021 Oct 14.	Webb Hooper M	Psychol Addict Behav	2021	2021-10-14			10.1037/adb0000691
30556832	Efficacy of Mobile Phone-Delivered Smoking Cessation Interventions for Socioeconomically Disadvantaged Individuals: A Randomized Clinical Trial	Vidrine DJ, Frank-Pearce SG, Vidrine JI, Tahay PD, Marani SK, Chen S, Yuan Y, Cantor SB, Prokhorov AV.	JAMA Intern Med. 2019 Feb 1;179(2):167-174. doi: 10.1001/jamainternmed.2018.5713.	Vidrine DJ	JAMA Intern Med	2019	2018-12-18	PMC6439644		10.1001/jamainternmed.2018.5713
26547062	The Dynamic Role of Urban Neighborhood Effects in a Text-Messaging Adolescent Smoking Intervention	Mason MJ, Mennis J, Zaharakis NM, Way T.	Nicotine Tob Res. 2016 May;18(5):1039-45. doi: 10.1093/ntr/ntv254. Epub 2015 Nov 7.	Mason MJ	Nicotine Tob Res	2016	2015-11-08	PMC6596452		10.1093/ntr/ntv254
32000812	QuitSMART Utah: an implementation study protocol for a cluster-randomized, multi-level Sequential Multiple Assignment Randomized Trial to increase Reach and Impact of tobacco cessation treatment in Community Health Centers	Fernandez ME, Schlechter CR, Del Fiol G, Gibson B, Kawamoto K, Siaperas T, Pruhs A, Greene T, Nahum-Shani I, Schulthies S, Nelson M, Bohner C, Kramer H, Borbolla D, Austin S, Weir C, Walker TW, Lam CY, Wetter DW.	Implement Sci. 2020 Jan 30;15(1):9. doi: 10.1186/s13012-020-0967-2.	Fernandez ME	Implement Sci	2020	2020-02-01	PMC6993416		10.1186/s13012-020-0967-2
34559058	mHealth Interventions for Lifestyle and Risk Factor Modification in Coronary Heart Disease: Randomized Controlled Trial	Bae JW, Woo SI, Lee J, Park SD, Kwon SW, Choi SH, Yoon GS, Kim MS, Hwang SS, Lee WK.	JMIR Mhealth Uhealth. 2021 Sep 24;9(9):e29928. doi: 10.2196/29928.	Bae JW	JMIR Mhealth Uhealth	2021	2021-09-24	PMC8501404		10.2196/29928
29179734	An integrated digital/clinical approach to smoking cessation in lung cancer screening: study protocol for a randomized controlled trial	Graham AL, Burke MV, Jacobs MA, Cha S, Croghan IT, Schroeder DR, Moriarty JP, Borah BJ, Rasmussen DF, Brookover MJ, Suesse DB, Midthun DE, Hays JT.	Trials. 2017 Nov 28;18(1):568. doi: 10.1186/s13063-017-2312-x.	Graham AL	Trials	2017	2017-11-29	PMC5704639		10.1186/s13063-017-2312-x
34225795	Perioperative digital behaviour change interventions for reducing alcohol consumption, improving dietary intake, increasing physical activity and smoking cessation: a scoping review	Åsberg K, Bendtsen M.	Perioper Med (Lond). 2021 Jul 6;10(1):18. doi: 10.1186/s13741-021-00189-1.	Åsberg K	Perioper Med (Lond)	2021	2021-07-06	PMC8258960		10.1186/s13741-021-00189-1
28428157	Texting and Mobile Phone App Interventions for Improving Adherence to Preventive Behavior in Adolescents: A Systematic Review	Badawy SM, Kuhns LM.	JMIR Mhealth Uhealth. 2017 Apr 19;5(4):e50. doi: 10.2196/mhealth.6837.	Badawy SM	JMIR Mhealth Uhealth	2017	2017-04-22	PMC5415660		10.2196/mhealth.6837
23867026	Community-level text messaging for 2009 H1N1 prevention in China	Chai SJ, Tan F, Ji Y, Wei X, Li R, Frost M.	Am J Prev Med. 2013 Aug;45(2):190-6. doi: 10.1016/j.amepre.2013.03.014.	Chai SJ	Am J Prev Med	2013	2013-07-23			10.1016/j.amepre.2013.03.014
27388626	Text Message Delivered Peer Network Counseling for Adolescent Smokers: A Randomized Controlled Trial	Mason M, Mennis J, Way T, Zaharakis N, Campbell LF, Benotsch EG, Keyser-Marcus L, King L.	J Prim Prev. 2016 Oct;37(5):403-20. doi: 10.1007/s10935-016-0439-2.	Mason M	J Prim Prev	2016	2016-07-09			10.1007/s10935-016-0439-2
27909881	Recruiting pregnant smokers from Text4baby for a randomized controlled trial of Quit4baby	Leavitt L, Abroms L, Johnson P, Schindler-Ruwisch J, Bushar J, Singh I, Cleary SD, McInvale W, Turner M.	Transl Behav Med. 2017 Jun;7(2):157-165. doi: 10.1007/s13142-016-0450-4.	Leavitt L	Transl Behav Med	2017	2016-12-03	PMC5526806		10.1007/s13142-016-0450-4
23348969	Pilot RCT results of stop my smoking USA: a text messaging-based smoking cessation program for young adults	Ybarra ML, Holtrop JS, Prescott TL, Rahbar MH, Strong D.	Nicotine Tob Res. 2013 Aug;15(8):1388-99. doi: 10.1093/ntr/nts339. Epub 2013 Jan 24.	Ybarra ML	Nicotine Tob Res	2013	2013-01-26	PMC3715389		10.1093/ntr/nts339
24008683	[Moderators of outcome in a text messaging (SMS)--based smoking cessation intervention for young people]	Haug S, Schaub MP, Venzin V, Meyer C, John U.	Psychiatr Prax. 2013 Sep;40(6):339-46. doi: 10.1055/s-0033-1349449. Epub 2013 Sep 5.	Haug S	Psychiatr Prax	2013	2013-09-07			10.1055/s-0033-1349449
34776121	Design and methods of a randomized trial testing the novel Wellness Intervention for Smokers Living with HIV (WISH)	McClure JB, Catz SL, Chalal C, Ciuffetelli R, Coggeshall S, DeFaccio RJ, Fleehart S, Heffner JL, Thompson E, Williams EC, Crothers K.	Contemp Clin Trials. 2021 Nov;110:106486. doi: 10.1016/j.cct.2021.106486. Epub 2021 Oct 27.	McClure JB	Contemp Clin Trials	2021	2021-11-15	PMC8597894	NIHMS1717014	10.1016/j.cct.2021.106486
24071760	[Effects of a smoking cessation program including telephone counseling and text messaging using stages of change for outpatients after a myocardial infarction]	Kong JH, Ha Y.	J Korean Acad Nurs. 2013 Aug;43(4):557-67. doi: 10.4040/jkan.2013.43.4.557.	Kong JH	J Korean Acad Nurs	2013	2013-09-28			10.4040/jkan.2013.43.4.557
29578832	Pilot Randomized Trial of an Automated Smoking Cessation Intervention via Mobile Phone Text Messages as an Adjunct to Varenicline in Primary Care	Yingst JM, Veldheer S, Hrabovsky S, Hammett E, Nicholson J, Berg A, Foulds J.	J Health Commun. 2018;23(4):370-378. doi: 10.1080/10810730.2018.1453890. Epub 2018 Mar 26.	Yingst JM	J Health Commun	2018	2018-03-27			10.1080/10810730.2018.1453890
24930386	Text messaging interventions for adolescent and young adult substance use: a meta-analysis	Mason M, Ola B, Zaharakis N, Zhang J.	Prev Sci. 2015 Feb;16(2):181-8. doi: 10.1007/s11121-014-0498-7.	Mason M	Prev Sci	2015	2014-06-17			10.1007/s11121-014-0498-7
33684207	A Pilot Randomized Controlled Trial of Text Messaging to Increase Tobacco Treatment Reach in the Emergency Department	Abroms LC, Wu KC, Krishnan N, Long M, Belay S, Sherman S, McCarthy M.	Nicotine Tob Res. 2021 Aug 18;23(9):1597-1601. doi: 10.1093/ntr/ntab036.	Abroms LC	Nicotine Tob Res	2021	2021-03-08			10.1093/ntr/ntab036
23575031	Study protocol for iQuit in Practice: a randomised controlled trial to assess the feasibility, acceptability and effectiveness of tailored web- and text-based facilitation of smoking cessation in primary care	Sutton S, Smith S, Jamison J, Boase S, Mason D, Prevost AT, Brimicombe J, Sloan M, Gilbert H, Naughton F.	BMC Public Health. 2013 Apr 10;13:324. doi: 10.1186/1471-2458-13-324.	Sutton S	BMC Public Health	2013	2013-04-12	PMC3641973		10.1186/1471-2458-13-324
23881662	Telephone support for women during pregnancy and the first six weeks postpartum	Lavender T, Richens Y, Milan SJ, Smyth RM, Dowswell T.	Cochrane Database Syst Rev. 2013 Jul 18;2013(7):CD009338. doi: 10.1002/14651858.CD009338.pub2.	Lavender T	Cochrane Database Syst Rev	2013	2013-07-25	PMC8078598		10.1002/14651858.CD009338.pub2
24163238	Use of mobile phone text messaging to deliver an individualized smoking behaviour intervention in Chinese adolescents	Shi HJ, Jiang XX, Yu CY, Zhang Y.	J Telemed Telecare. 2013 Jul;19(5):282-7. doi: 10.1177/1357633X13495489. Epub 2013 Jul 9.	Shi HJ	J Telemed Telecare	2013	2013-10-29			10.1177/1357633X13495489
24661312	Randomized controlled trial to assess the short-term effectiveness of tailored web- and text-based facilitation of smoking cessation in primary care (iQuit in practice)	Naughton F, Jamison J, Boase S, Sloan M, Gilbert H, Prevost AT, Mason D, Smith S, Brimicombe J, Evans R, Sutton S.	Addiction. 2014 Jul;109(7):1184-93. doi: 10.1111/add.12556. Epub 2014 Apr 24.	Naughton F	Addiction	2014	2014-03-26	PMC4309513		10.1111/add.12556
23956024	Efficacy of a text message-based smoking cessation intervention for young people: a cluster randomized controlled trial	Haug S, Schaub MP, Venzin V, Meyer C, John U.	J Med Internet Res. 2013 Aug 16;15(8):e171. doi: 10.2196/jmir.2636.	Haug S	J Med Internet Res	2013	2013-08-20	PMC3757913		10.2196/jmir.2636
16046689	Do u smoke after txt? Results of a randomised trial of smoking cessation using mobile phone text messaging	Rodgers A, Corbett T, Bramley D, Riddell T, Wills M, Lin RB, Jones M.	Tob Control. 2005 Aug;14(4):255-61. doi: 10.1136/tc.2005.011577.	Rodgers A	Tob Control	2005	2005-07-28	PMC1748056		10.1136/tc.2005.011577
28974483	Assessing the National Cancer Institute's SmokefreeMOM Text-Messaging Program for Pregnant Smokers: Pilot Randomized Trial	Abroms LC, Chiang S, Macherelli L, Leavitt L, Montgomery M.	J Med Internet Res. 2017 Oct 3;19(10):e333. doi: 10.2196/jmir.8411.	Abroms LC	J Med Internet Res	2017	2017-10-05	PMC5645639		10.2196/jmir.8411
30006020	A pilot investigation of the effect of electronic cigarettes on smoking behavior among opioid-dependent smokers	Felicione NJ, Enlow P, Elswick D, Long D, Sullivan CR, Blank MD.	Addict Behav. 2019 Apr;91:45-50. doi: 10.1016/j.addbeh.2018.07.003. Epub 2018 Jul 5.	Felicione NJ	Addict Behav	2019	2018-07-15			10.1016/j.addbeh.2018.07.003
27449226	Treatment Satisfaction in a Randomized Clinical Trial of mHealth Smoking Abstinence Reinforcement	Alessi SM, Rash CJ.	J Subst Abuse Treat. 2017 Jan;72:103-110. doi: 10.1016/j.jsat.2016.06.013. Epub 2016 Jul 4.	Alessi SM	J Subst Abuse Treat	2017	2016-07-25	PMC5154906	NIHMS801148	10.1016/j.jsat.2016.06.013
25103183	Process evaluation of a mHealth program: lessons learned from Stop My Smoking USA, a text messaging-based smoking cessation program for young adults	Ybarra ML, Holtrop JS, Prescott TL, Strong D.	Patient Educ Couns. 2014 Nov;97(2):239-43. doi: 10.1016/j.pec.2014.07.009. Epub 2014 Jul 17.	Ybarra ML	Patient Educ Couns	2014	2014-08-09	PMC4254346	NIHMS614989	10.1016/j.pec.2014.07.009
28239919	Large multi-centre pilot randomized controlled trial testing a low-cost, tailored, self-help smoking cessation text message intervention for pregnant smokers (MiQuit)	Naughton F, Cooper S, Foster K, Emery J, Leonardi-Bee J, Sutton S, Jones M, Ussher M, Whitemore R, Leighton M, Montgomery A, Parrott S, Coleman T.	Addiction. 2017 Jul;112(7):1238-1249. doi: 10.1111/add.13802. Epub 2017 May 2.	Naughton F	Addiction	2017	2017-02-28	PMC5488183		10.1111/add.13802
27120396	Text2Quit: an analysis of participant engagement in the mobile smoking cessation program	Heminger CL, Boal AL, Zumer M, Abroms LC.	Am J Drug Alcohol Abuse. 2016 Jul;42(4):450-8. doi: 10.3109/00952990.2016.1149591. Epub 2016 Apr 27.	Heminger CL	Am J Drug Alcohol Abuse	2016	2016-04-28			10.3109/00952990.2016.1149591
23349621	The effectiveness of mobile-health technology-based health behaviour change or disease management interventions for health care consumers: a systematic review	Free C, Phillips G, Galli L, Watson L, Felix L, Edwards P, Patel V, Haines A.	PLoS Med. 2013;10(1):e1001362. doi: 10.1371/journal.pmed.1001362. Epub 2013 Jan 15.	Free C	PLoS Med	2013	2013-01-26	PMC3548655		10.1371/journal.pmed.1001362
33284989	Interventions to reduce tobacco use in people experiencing homelessness	Vijayaraghavan M, Elser H, Frazer K, Lindson N, Apollonio D.	Cochrane Database Syst Rev. 2020 Dec 3;12(12):CD013413. doi: 10.1002/14651858.CD013413.pub2.	Vijayaraghavan M	Cochrane Database Syst Rev	2020	2020-12-07	PMC8130995		10.1002/14651858.CD013413.pub2
22994457	Population-level effects of automated smoking cessation help programs: a randomized controlled trial	Borland R, Balmford J, Benda P.	Addiction. 2013 Mar;108(3):618-28. doi: 10.1111/j.1360-0443.2012.04091.x. Epub 2012 Nov 1.	Borland R	Addiction	2013	2012-09-22			10.1111/j.1360-0443.2012.04091.x
29542262	Pilot randomized controlled trial of a comprehensive smoking cessation intervention for patients with upper aerodigestive cancer undergoing radiotherapy	Rettig EM, Fakhry C, Hales RK, Kisuule F, Quon H, Kiess AP, Yin LX, Zhang Y, Blackford AL, Drummond MB, Gourin CG, Koch WM, Eisele DW, D'Souza G.	Head Neck. 2018 Jul;40(7):1534-1547. doi: 10.1002/hed.25148. Epub 2018 Mar 15.	Rettig EM	Head Neck	2018	2018-03-16	PMC6037556	NIHMS941509	10.1002/hed.25148
33792551	Text Messaging Intervention for Young Smokers Experiencing Homelessness: Lessons Learned From a Randomized Controlled Trial	Linnemayr S, Zutshi R, Shadel W, Pedersen E, DeYoreo M, Tucker J.	JMIR Mhealth Uhealth. 2021 Apr 1;9(4):e23989. doi: 10.2196/23989.	Linnemayr S	JMIR Mhealth Uhealth	2021	2021-04-01	PMC8050749		10.2196/23989
26206311	Medium-Term Effectiveness of a Comprehensive Internet-Based and Patient-Specific Telerehabilitation Program With Text Messaging Support for Cardiac Patients: Randomized Controlled Trial	Frederix I, Hansen D, Coninx K, Vandervoort P, Vandijck D, Hens N, Van Craenenbroeck E, Van Driessche N, Dendale P.	J Med Internet Res. 2015 Jul 23;17(7):e185. doi: 10.2196/jmir.4799.	Frederix I	J Med Internet Res	2015	2015-07-25	PMC4528085		10.2196/jmir.4799
33407848	A pilot randomized controlled trial of a tailored smoking cessation program for people living with HIV in the Washington, D.C. metropolitan area	Kierstead EC, Harvey E, Sanchez D, Horn K, Abroms LC, Spielberg F, Stanton CA, Debnam C, Cohn AM, Gray T, Magnus M, Patel M, Niaura R, Elf JL.	BMC Res Notes. 2021 Jan 6;14(1):2. doi: 10.1186/s13104-020-05417-3.	Kierstead EC	BMC Res Notes	2021	2021-01-07	PMC7789216		10.1186/s13104-020-05417-3
26494159	Using WhatsApp and Facebook Online Social Groups for Smoking Relapse Prevention for Recent Quitters: A Pilot Pragmatic Cluster Randomized Controlled Trial	Cheung YT, Chan CH, Lai CK, Chan WF, Wang MP, Li HC, Chan SS, Lam TH.	J Med Internet Res. 2015 Oct 22;17(10):e238. doi: 10.2196/jmir.4829.	Cheung YT	J Med Internet Res	2015	2015-10-24	PMC4642789		10.2196/jmir.4829
23107931	Factors associated with use of automated smoking cessation interventions: findings from the eQuit study	Balmford J, Borland R, Benda P, Howard S.	Health Educ Res. 2013 Apr;28(2):288-99. doi: 10.1093/her/cys104. Epub 2012 Oct 29.	Balmford J	Health Educ Res	2013	2012-10-31			10.1093/her/cys104
26178640	Examining the influence of a text message-based sleep and physical activity intervention among young adult smokers in the United States	Filion AJ, Darlington G, Chaput JP, Ybarra M, Haines J.	BMC Public Health. 2015 Jul 16;15:671. doi: 10.1186/s12889-015-2045-2.	Filion AJ	BMC Public Health	2015	2015-07-17	PMC4502521		10.1186/s12889-015-2045-2
33498834	Quit Experiences among Primary Care Patients Enrolled in a Smoking Cessation Pilot RCT Early in the COVID-19 Pandemic	Joyce AA, Styklunas GM, Rigotti NA, Neil JM, Park ER, Kruse GR.	Int J Environ Res Public Health. 2021 Jan 24;18(3):1011. doi: 10.3390/ijerph18031011.	Joyce AA	Int J Environ Res Public Health	2021	2021-01-27	PMC7908271		10.3390/ijerph18031011

## Sheet: Cochrane-reviews
Cochrane Review ID	Author(s)	Title	Source	Year	Abstract	Issue	Publisher	ISSN	Keywords	DOI	URL	Cochrane Review Group Code
CD006611.PUB5	Whittaker, R; McRobbie, H; Bullen, C; Rodgers, A; Gu, Y; Dobson, R	Mobile phone text messaging and app���based interventions for smoking cessation	Cochrane Database of Systematic Reviews	2019	Abstract - Background Mobile phone���based smoking cessation support (mCessation) offers the opportunity to provide behavioural support to those who cannot or do not want face���to���face support. In addition, mCessation can be automated and therefore provided affordably even in resource���poor settings. This is an update of a Cochrane Review first published in 2006, and previously updated in 200…	10	John Wiley & Sons, Ltd	1465-1858	*Cell Phone; *Smoking Cessation; *Text Messaging; Adult; Counseling [*methods]; Humans; Randomized Controlled Trials as Topic	10.1002/14651858.CD006611.pub5	http://dx.doi.org/10.1002/14651858.CD006611.pub5	Tobacco Addiction
CD013413.PUB2	Vijayaraghavan, M; Elser, H; Frazer, K; Lindson, N; Apollonio, D	Interventions to reduce tobacco use in people experiencing homelessness	Cochrane Database of Systematic Reviews	2020	Abstract - Background Populations experiencing homelessness have high rates of tobacco use and experience substantial barriers to cessation. Tobacco���caused conditions are among the leading causes of morbidity and mortality among people experiencing homelessness, highlighting an urgent need for interventions to reduce the burden of tobacco use in this population. Objectives To assess whether int…	12	John Wiley & Sons, Ltd	1465-1858	*Homeless Persons; Adult; Bias; Carbon Monoxide [analysis]; Cognitive Behavioral Therapy; Cotinine [analysis]; Counseling [methods]; Electronic Nicotine Delivery Systems; Humans; Life Style; Randomized Controlled Trials as Topic; Smoking Cessation [*methods]; Smoking [blood, *therapy]; Text Messaging; Tobacco Use Cessation Devices	10.1002/14651858.CD013413.pub2	http://dx.doi.org/10.1002/14651858.CD013413.pub2	Tobacco Addiction
CD009046.PUB3	Brinn, MP; Peters, M; Veale, A; Esterman, AJ; Smith, BJ; Carson-Chahhoud, KV	Interventions for smoking cessation in Indigenous populations	Cochrane Database of Systematic Reviews	2021	Reason for withdrawal from publication This review has been withdrawn because it does it does not include recent evidence and does not reflect up���to���date Cochrane methodological standards.	11	John Wiley & Sons, Ltd	1465-1858	Australia [ethnology]; Behavior Therapy [methods]; Bupropion [therapeutic use]; Combined Modality Therapy [methods]; Controlled Clinical Trials as Topic; Counseling; Dopamine Uptake Inhibitors [therapeutic use]; Humans; Indians, North American [*ethnology]; New Zealand [ethnology]; Oceanic Ancestry Group [*ethnology]; Randomized Controlled Trials as Topic; Smoking Cessation [ethnology, *methods];…	10.1002/14651858.CD009046.pub3	http://dx.doi.org/10.1002/14651858.CD009046.pub3	Tobacco Addiction
CD003289.PUB6	Fanshawe, TR; Halliwell, W; Lindson, N; Aveyard, P; Livingstone���Banks, J; Hartmann���Boyce, J	Tobacco cessation interventions for young people	Cochrane Database of Systematic Reviews	2017	Abstract - Background Most tobacco control programmes for adolescents are based around prevention of uptake, but teenage smoking is still common. It is unclear if interventions that are effective for adults can also help adolescents to quit. This is the update of a Cochrane Review first published in 2006. Objectives To evaluate the effectiveness of strategies that help young people to stop smokin…	11	John Wiley & Sons, Ltd	1465-1858	Adolescent; Antidepressive Agents, Second���Generation [therapeutic use]; Bupropion [therapeutic use]; Cognitive Behavioral Therapy; Controlled Clinical Trials as Topic; Counseling [methods, statistics & numerical data]; Humans; Randomized Controlled Trials as Topic; Tobacco Use Cessation Devices; Tobacco Use Cessation [*methods, psychology]; Young Adult	10.1002/14651858.CD003289.pub6	http://dx.doi.org/10.1002/14651858.CD003289.pub6	Tobacco Addiction
CD009187.PUB2	Marcano Belisario, JS; Bruggeling, MN; Gunn, LH; Brusamento, S; Car, J	Interventions for recruiting smokers into cessation programmes	Cochrane Database of Systematic Reviews	2012	Abstract - Background Tobacco control is a top public health priority around the globe due to the high prevalence of cigarette smoking and its associated morbidity and mortality. Much effort has been focused on establishing the effectiveness of different smoking cessation strategies. This review, however, aims to address the initial challenge faced by smoking cessation programmes: recruitment of …	12	John Wiley & Sons, Ltd	1465-1858	*Patient Selection; *Smoking Prevention; Humans; Program Evaluation; Smoking Cessation [*methods]	10.1002/14651858.CD009187.pub2	http://dx.doi.org/10.1002/14651858.CD009187.pub2	Tobacco Addiction
CD013229.PUB2	Hartmann-Boyce, J; Livingstone-Banks, J; Ord����ez-Mena, JM; Fanshawe, TR; Lindson, N; Freeman, SC; Sutton, AJ; Theodoulou, A; Aveyard, P	Behavioural interventions for smoking cessation: an overview and network meta���analysis	Cochrane Database of Systematic Reviews	2021	Abstract - Background Smoking is a leading cause of disease and death worldwide. In people who smoke, quitting smoking can reverse much of the damage. Many people use behavioural interventions to help them quit smoking; these interventions can vary substantially in their content and effectiveness. Objectives To summarise the evidence from Cochrane Reviews that assessed the effect of behavioural i…	1	John Wiley & Sons, Ltd	1465-1858	*Network Meta-Analysis; *Systematic Reviews as Topic; Adult; Bayes Theorem; Behavior Therapy [*methods]; Bias; Counseling; Exercise; Female; Humans; Hypnosis; Male; Middle Aged; Publication Bias [statistics & numerical data]; Randomized Controlled Trials as Topic [statistics & numerical data]; Self Care; Smoking Cessation [*methods]; Time Factors; Young Adult	10.1002/14651858.CD013229.pub2	http://dx.doi.org/10.1002/14651858.CD013229.pub2	Tobacco Addiction
CD011120.PUB2	Pool, ERM; Dogar, O; Lindsay, RP; Weatherburn, P; Siddiqi, K	Interventions for tobacco use cessation in people living with HIV and AIDS	Cochrane Database of Systematic Reviews	2016	Abstract - Background Tobacco use is highly prevalent amongst people living with HIV/AIDS (PLWHA) and has a substantial impact on morbidity and mortality. Objectives To assess the effectiveness of interventions to motivate and assist tobacco use cessation for people living with HIV/AIDS (PLWHA), and to evaluate the risks of any harms associated with those interventions. Search methods We searched…	6	John Wiley & Sons, Ltd	1465-1858	*Acquired Immunodeficiency Syndrome; *HIV Infections; Behavior Therapy [methods]; Humans; Nicotinic Agonists [therapeutic use]; Randomized Controlled Trials as Topic; Smoking Cessation [methods]; Time Factors; Tobacco Use Cessation [*methods]; Varenicline [therapeutic use]	10.1002/14651858.CD011120.pub2	http://dx.doi.org/10.1002/14651858.CD011120.pub2	Tobacco Addiction
CD011817.PUB2	Garcia-Casal, MN; Pasricha, S-R; Martinez, RX; Lopez-Perez, L; Pe��a-Rosas, JP	Serum or plasma ferritin concentration as an index of iron deficiency and overload	Cochrane Database of Systematic Reviews	2021	Abstract - Background Reference standard indices of iron deficiency and iron overload are generally invasive, expensive, and can be unpleasant or occasionally risky. Ferritin is an iron storage protein and its concentration in the plasma or serum reflects iron stores; low ferritin indicates iron deficiency, while elevated ferritin reflects risk of iron overload. However, ferritin is also an acute…	5	John Wiley & Sons, Ltd	1465-1858	Adolescent; Adult; Aged; Anemia, Iron-Deficiency [*blood, diagnosis]; Bias; Biomarkers [blood]; Child; Child, Preschool; Female; Ferritins [*blood]; Humans; Infant; Iron Overload [*blood, diagnosis]; Male; Middle Aged; Pregnancy; Pregnant Women; Sensitivity and Specificity; Young Adult	10.1002/14651858.CD011817.pub2	http://dx.doi.org/10.1002/14651858.CD011817.pub2	Tobacco Addiction

## Sheet: Cochrane-trials
CENTRAL ID	Author(s)	Title	Source	Year	Abstract	Volume	Issue	Pages	Database Name	PubMed ID	Embase ID	CTgov ID	CINAHL ID	ICTRP ID	Publication Type	Keywords	DOI	URL	Cochrane Review Group Code
CN-01752119	Luk, TT; Li, WHC; Cheung, DYT; Wong, SW; Kwong, ACS; Lai, VWY; Chan, SS; Lam, TH; Wang, MP	Chat-based instant messaging support combined with brief smoking cessation interventions for Chinese community smokers in Hong Kong: rationale and study protocol for a pragmatic, cluster-randomized controlled trial	Contemporary clinical trials	2019	Background: Novel approaches to engage community smokers in smoking cessation are needed as smokers typically lack motivation to quit or use evidence���based tobacco dependence treatment. Mobile instant messaging apps (e.g., WhatsApp, Facebook Messenger) are widely used but under���studied as a mobile health modality for delivering smoking cessation support. This paper presents the rationale and …	77		70���75	Cochrane Central Register of Controlled Trials (CENTRAL)	PUBMED 30593882	EMBASE 2001412152				Clinical Trial Protocol; Journal Article; Randomized Controlled Trial; Research Support, Non���U.S. Gov't	*mobile application; *smoking cessation program; *text messaging; Acceptance and Commitment Therapy [*methods]; Acceptance and commitment therapy; Adult; Age Factors; Aged; Article; Asian Continental Ancestry Group; Behavior change; Chinese; Cigarette smoking; Community; Controlled study; Female; Hong Kong; Human; Humans; Intention; Major clinical study; Male; Middle Aged; Mobile Applications; Ou…	10.1016/j.cct.2018.12.013	https://www.cochranelibrary.com/central/doi/10.1002/central/CN-01752119/full	Tobacco Addiction
CN-02193097	Xia, W; Li, HCW; Cai, W; Song, P; Zhou, X; Lam, KWK; Ho, LLK; Cheung, AT; Luo, Y; Zeng, C; Ho, KY	Effectiveness of a video-based smoking cessation intervention focusing on maternal and child health in promoting quitting among expectant fathers in China: a randomized controlled trial	PLoS medicine	2020	BACKGROUND: Secondhand smoke can cause adverse pregnancy outcomes, yet there is a lack of effective smoking cessation interventions targeted at expectant fathers. We examined the effectiveness of a video���based smoking cessation intervention focusing on maternal and child health in promoting quitting among expectant fathers. METHODS AND FINDINGS: A single���blind, 3���arm, randomized controlled …	17	9	e1003355	Cochrane Central Register of Controlled Trials (CENTRAL)	PUBMED 32991589	EMBASE 2008016160				Journal Article; Randomized Controlled Trial; Research Support, Non���U.S. Gov't	*China; *child health; *expectant father; *smoking cessation; *videorecording; Adult; Article; Behavior Therapy [methods]; Child Health; China; City; Controlled study; Education; Fathers; Female; Follow up; Human; Humans; Major clinical study; Male; Motivation [physiology]; Multicenter study; Obstetrics; Outcome assessment; Pregnancy; Prevalence; Randomized controlled trial; Single blind procedur…	10.1371/journal.pmed.1003355	https://www.cochranelibrary.com/central/doi/10.1002/central/CN-02193097/full	Tobacco Addiction
CN-01609988	NCT03574077,	Semi-personalized IM Smoking Cessation Interventions	https://clinicaltrials.gov/show/NCT03574077	2018	Text messaging can provide smokers with quitting methods, information on available smoking cessation (SC) services and social support. This kind of intervention was proven to be effective for smoking cessation. Instant messaging (IM), by sending text and pictures, could provide users with better instantaneous and inexpensive support in their time of need. However, IM intervention is understudied …				Cochrane Central Register of Controlled Trials (CENTRAL)			CTgov NCT03574077						https://www.cochranelibrary.com/central/doi/10.1002/central/CN-01609988/full	Tobacco Addiction
CN-00980800	Haug, S; Schaub, MP; Venzin, V; Meyer, C; John, U	Efficacy of a text message-based smoking cessation intervention for young people: a cluster randomized controlled trial	Journal of medical Internet research	2013	BACKGROUND: Smoking prevalence remains high, particularly among adolescents and young adults with lower educational levels, posing a serious public health problem. There is limited evidence of effective smoking cessation interventions in this population. OBJECTIVE: To test the efficacy of an individually tailored, fully automated text messaging (short message service, SMS)���based intervention fo…	15	8	e171	Cochrane Central Register of Controlled Trials (CENTRAL)	PUBMED 23956024					Journal Article; Randomized Controlled Trial; Research Support, Non���U.S. Gov't	Adult; Humans; Smoking Cessation; Switzerland; Text Messaging; Treatment Outcome	10.2196/jmir.2636	https://www.cochranelibrary.com/central/doi/10.1002/central/CN-00980800/full	Tobacco Addiction
CN-02085095	Krebs, P; Sherman, SE; Wilson, H; El-Shahawy, O; Abroms, LL; Zhao, X; Nahvi, S; Shelley, D	Text2Connect: a health system approach to engage tobacco users in quitline cessation services via text messaging	Translational behavioral medicine	2020	Mobile technology has created the opportunity for health systems to provide low cost tobacco cessation assistance to patients. The goal of the present study was to examine the feasibility and effectiveness of an intervention (Text2Connect) that uses text messages to offer proactive connection to the New York State Smokers' Quitline. The electronic health record at two urban health systems was que…	10	1	292���301	Cochrane Central Register of Controlled Trials (CENTRAL)	PUBMED 32011721	EMBASE 630803372				Journal Article; Randomized Controlled Trial; Research Support, Non���U.S. Gov't	*population health; *smoking; *text messaging; Adult; Article; Controlled study; Current smoker; Drug efficacy; Electronic health record; Feasibility study; Female; Human; Humans; Major clinical study; Male; Motivation; New York; Outpatient; Randomized controlled trial; Self concept; Smokers; Smoking Cessation; Text Messaging; Tobacco; Urban health	10.1093/tbm/ibz033	https://www.cochranelibrary.com/central/doi/10.1002/central/CN-02085095/full	Tobacco Addiction
CN-01918824	NCT03800719,	Personalized Support Using Instant Messaging Applications to Increase Smoking Cessation	https://clinicaltrials.gov/show/NCT03800719	2019	Detailed Description: With the advancement of information communication technologies (ICTs), instant messaging applications (IM Apps, e.g. WhatsApp and WeChat) can be used for providing synchronous, personalized, interactive interventions for health promotion. This study proposes to apply IM Apps for enhancing our tested brief smoking cessation (SC) intervention model from AWARD to e���AWARD (AWA…				Cochrane Central Register of Controlled Trials (CENTRAL)			CTgov NCT03800719						https://www.cochranelibrary.com/central/doi/10.1002/central/CN-01918824/full	Tobacco Addiction
CN-01492807	NCT02571244,	Text Messaging for Supporting Quit Attempts	https://clinicaltrials.gov/show/NCT02571244	2015	Background: Research suggests that smokers who receive treatment inside the hospital and post���discharge follow up for at least a month has most likely to quit smoking than those who didn't receive any intervention. The current challenge is to know the best way to support these patients post���discharge for Brazilian context. Objective: The aim of this study is compare the effectiveness of motiv…				Cochrane Central Register of Controlled Trials (CENTRAL)			CTgov NCT02571244				Tobacco Use Disorder		https://www.cochranelibrary.com/central/doi/10.1002/central/CN-01492807/full	Tobacco Addiction
CN-01561481	NCT03029819,	iQuit Mindfully: text Messaging for Smoking Cessation	https://clinicaltrials.gov/show/NCT03029819	2017	This study is a pilot investigation of mindfulness���based smoking cessation treatment incorporating between���session text messaging ("iQuit Mindfully"). Participants will be randomly assigned to one of two groups: Mindfulness���based Addiction Treatment (MBAT) or iQuit Mindfully (MBAT with the addition of between���session text messages). All participants will receive in���person group treatmen…				Cochrane Central Register of Controlled Trials (CENTRAL)			CTgov NCT03029819				Nicotine		https://www.cochranelibrary.com/central/doi/10.1002/central/CN-01561481/full	Tobacco Addiction
CN-01560086	NCT02968095,	Text Message Support to Prevent Smoking Relapse	https://clinicaltrials.gov/show/NCT02968095	2016	The purpose of this research is to test a text message intervention for people who are beginning an attempt to quit smoking. The intervention seeks to teach people to think about their cravings to smoke in more helpful ways. The investigators expect that participants receiving the text message craving program will be less likely to begin smoking again compared to participants in a control conditi…				Cochrane Central Register of Controlled Trials (CENTRAL)			CTgov NCT02968095				Tobacco Use Disorder		https://www.cochranelibrary.com/central/doi/10.1002/central/CN-01560086/full	Tobacco Addiction
CN-01504751	NCT02379325,	Text Message Stop Smoking Among Young Population	https://clinicaltrials.gov/show/NCT02379325	2015	most risk factors are associated with more than one disease, and targeting those factors can reduce multiple causes of disease. Since smoking has 9% contributions on the leading global risk towards mortality in the world and this risk factor has resulted in multiple causes of disease for example, lung cancer, heart disease, stroke, chronic respiratory disease and other conditions therefore by qua…				Cochrane Central Register of Controlled Trials (CENTRAL)			CTgov NCT02379325				Problem Behavior		https://www.cochranelibrary.com/central/doi/10.1002/central/CN-01504751/full	Tobacco Addiction
CN-00982524	Pollak, KI; Lyna, P; Bilheimer, A; Farrell, D; Gao, X; Swamy, GK; Fish, LJ	A pilot study testing SMS text delivered scheduled gradual reduction to pregnant smokers	Nicotine & tobacco research	2013	INTRODUCTION: Smoking during pregnancy causes multiple perinatal complications; yet, the smoking rate among pregnant women has remained relatively stagnant. Most interventions to help pregnant smokers quit or reduce their smoking are not easily disseminable. Innovative and disseminable interventions are needed. METHODS: We recruited 31 pregnant smokers in their second trimester from prenatal clin…	15	10	1773���1776	Cochrane Central Register of Controlled Trials (CENTRAL)	PUBMED 23569007	EMBASE 372429263				Journal Article; Randomized Controlled Trial	*pregnancy; *risk reduction; *smoking; *text messaging; Adult; Article; Clinical article; Controlled study; Female; Follow up; Human; Humans; Pilot Projects; Pilot study; Pregnancy; Prevalence; Priority journal; Randomized controlled trial; Reading; Second trimester pregnancy; Smoking Cessation [*methods]; Smoking Prevention; Text Messaging; Young Adult	10.1093/ntr/ntt045	https://www.cochranelibrary.com/central/doi/10.1002/central/CN-00982524/full	Tobacco Addiction; Pregnancy and Childbirth
CN-02339238	Jiang, N; Nguyen, N; Siman, N; Cleland, CM; Nguyen, T; Doan, HT; Abroms, LC; Shelley, DR	Adaptation and Assessment of a Text Messaging Smoking Cessation Intervention in Vietnam: pilot Randomized Controlled Trial	JMIR mhealth and uhealth	2021	BACKGROUND: Text message (ie, short message service, SMS) smoking cessation interventions have demonstrated efficacy in high���income countries but are less well studied in low��� and middle���income countries, including Vietnam. OBJECTIVE: The goal of the research is to assess the feasibility, acceptability, and preliminary efficacy of a fully automated bidirectional SMS cessation intervention a…	9	10	e27478	Cochrane Central Register of Controlled Trials (CENTRAL)	PUBMED 34623318	EMBASE 636343400				Journal Article; Randomized Controlled Trial; Research Support, N.I.H., Extramural	Humans; Pilot Projects; Smokers; Smoking Cessation; Text Messaging; Vietnam [epidemiology]	10.2196/27478	https://www.cochranelibrary.com/central/doi/10.1002/central/CN-02339238/full	Tobacco Addiction
CN-00983137	Ybarra, ML; Holtrop, JS; Prescott, TL; Rahbar, MH; Strong, D	Pilot RCT results of stop my smoking USA: a text messaging-based smoking cessation program for young adults	Nicotine & tobacco research	2013	INTRODUCTION: To address the lack of smoking cessation programs available to young adults, Stop My Smoking (SMS) USA, a text messaging���based smoking cessation program, was developed and pilot tested. METHODS: This was a two���arm randomized controlled trial with adaptive randomization (arms were balanced by sex and smoking level [heavy vs. light]), conducted nationally in the United States. One…	15	8	1388���1399	Cochrane Central Register of Controlled Trials (CENTRAL)	PUBMED 23348969	EMBASE 369426224				Journal Article; Randomized Controlled Trial; Research Support, N.I.H., Extramural	Adolescent; Adult; Female; Humans; Male; Pilot Projects; Smoking Cessation [*methods]; Text Messaging; United States; Young Adult	10.1093/ntr/nts339	https://www.cochranelibrary.com/central/doi/10.1002/central/CN-00983137/full	Tobacco Addiction
CN-02202509	Affret, A; Luc, A; Baumann, C; Bergman, P; Le Faou, AL; Pasquereau, A; Arwidson, P; Alla, F; Cambon, L	Effectiveness of the e-Tabac Info Service application for smoking cessation: a pragmatic randomised controlled trial	BMJ open	2020	OBJECTIVE: To compare the effectiveness of the mobile e���Tabac Info Service (e���TIS) application (app) for helping adult smokers quit smoking with current practices. DESIGN: Pragmatic randomised controlled trial with a 1���year follow���up (2017���2018). SETTING: France, population���wide level. PARTICIPANTS: 2806 adult smokers who wished to quit smoking were recruited via the website of the Fr…	10	10	e039515	Cochrane Central Register of Controlled Trials (CENTRAL)	PUBMED 33109670	EMBASE 633256347				Journal Article; Randomized Controlled Trial; Research Support, Non���U.S. Gov't	*preventive medicine; *public health; *smoking cessation; Adult; Article; Comparative effectiveness; Controlled study; Female; Follow up; France; Health insurance; Human; Humans; Major clinical study; Male; Outcome assessment; Prevalence; Questionnaire; Randomized controlled trial; Smoking; Smoking Cessation; Text Messaging; Tobacco Smoking	10.1136/bmjopen-2020-039515	https://www.cochranelibrary.com/central/doi/10.1002/central/CN-02202509/full	Tobacco Addiction
CN-02267982	Seaman, EL; Robinson, CD; Crane, D; Taber, JM; Ferrer, RA; Harris, PR; Klein, WMP	Association of Spontaneous and Induced Self-Affirmation With Smoking Cessation in Users of a Mobile App: randomized Controlled Trial	Journal of medical Internet research	2021	BACKGROUND: Most smokers attempt to stop using cigarettes numerous times before successfully quitting. Cigarette cravings may undermine perceived competence to quit and thus constitute psychological threats to the individual's self���concept. Self���affirmation may promote smoking cessation by offsetting these threats. OBJECTIVE: This study examines whether self���affirmation is associated with s…	23	3	e18433	Cochrane Central Register of Controlled Trials (CENTRAL)	PUBMED 33666561	EMBASE 2011598155				Journal Article; Randomized Controlled Trial	*mobile application; *self concept; *smoking cessation; Adult; Anger; Anxiety; Article; Controlled study; Demography; Double blind procedure; Emotion; Female; Follow up; Happiness; Health Behavior; Hopefulness; Human; Humans; Information processing; Intention to treat analysis; Major clinical study; Male; Mobile Applications; Optimism; People by smoking status; Randomized controlled trial; Sadnes…	10.2196/18433	https://www.cochranelibrary.com/central/doi/10.1002/central/CN-02267982/full	Tobacco Addiction
CN-01115148	Balmford, J; Borland, R	How do smokers use a smoking cessation text messaging intervention?	Nicotine & tobacco research	2014	INTRODUCTION: Mobile���phone���based text (SMS) messaging is an effective method for delivering smoking cessation assistance; however, little is known about optimal program use. This paper reports on the use of 2 forms of interaction (reporting changes in quit status and emergency help) among users of QuitTxt, an interactive, automated text messaging advice program. We examined preferences for me…	16	12	1586���1592	Cochrane Central Register of Controlled Trials (CENTRAL)	PUBMED 25031312					Journal Article; Randomized Controlled Trial; Research Support, Non���U.S. Gov't	Adult; Cell Phone [statistics & numerical data]; Female; Follow���Up Studies; Humans; Male; Smoking Cessation [*methods, psychology]; Smoking [epidemiology, psychology, *therapy]; Text Messaging [*statistics & numerical data]; Tobacco Use Disorder [epidemiology, psychology, *therapy]	10.1093/ntr/ntu111	https://www.cochranelibrary.com/central/doi/10.1002/central/CN-01115148/full	Tobacco Addiction
CN-01494654	NCT03174158,	A Text Messaging Program for Smokers in Primary Care	https://clinicaltrials.gov/show/NCT03174158	2017	Background: Fifteen percent of U.S. adults continue to smoke despite the availability of effective smoking cessation treatment and healthcare systems are positioned to address this deficiency. Text messaging is a widespread technology which shows promise as a way to reach smokers and to connect them with treatment. Tobacco cessation support delivered by text message increases abstinence among smo…				Cochrane Central Register of Controlled Trials (CENTRAL)			CTgov NCT03174158				Nicotine		https://www.cochranelibrary.com/central/doi/10.1002/central/CN-01494654/full	Tobacco Addiction
CN-00814363	NCT01516632,	Smoking Cessation Via Text Messaging: feasibility Testing of SMS USA	http://clinicaltrials.gov/show/NCT01516632	2009					Cochrane Central Register of Controlled Trials (CENTRAL)			CTgov NCT01516632						https://www.cochranelibrary.com/central/doi/10.1002/central/CN-00814363/full	Tobacco Addiction
CN-01919173	NCT03874585,	Text Messaging-Based Smoking Cessation Program for Homeless Youth	https://clinicaltrials.gov/show/NCT03874585	2019	Unaccompanied homeless youth smoke at much higher rates than non���homeless adolescents and young adults. Many homeless youth smokers are motivated to quit; yet, strategies specifically developed for this vulnerable population are lacking. This study will develop and pilot test a text messaging intervention (also known as a TMI) to help homeless youth quit smoking. Text messaging can provide ongo…				Cochrane Central Register of Controlled Trials (CENTRAL)			CTgov NCT03874585				Nicotine		https://www.cochranelibrary.com/central/doi/10.1002/central/CN-01919173/full	Tobacco Addiction
CN-02209418	NCT04672746,	Peer-delivered Brief Motivational Interviewing Via Instant Messaging Interaction in Reducing the Drug Abuse Among Youth	https://clinicaltrials.gov/show/NCT04672746	2020	Introduction Drug abuse is a worldwide problem especially among youth. Due to easy access to a wide range of illicit drugs via multiple approaches in Hong Kong, growing drug abuse is exposing and spreading among the youth. According to the Central Registry of Drug Abuse Report in Hong Kong, 87.3% of drug abusers reported the first abuse of drugs at ages of 25 or below. The comparison of the Centr…				Cochrane Central Register of Controlled Trials (CENTRAL)			CTgov NCT04672746				Substance���Related Disorders		https://www.cochranelibrary.com/central/doi/10.1002/central/CN-02209418/full	Tobacco Addiction
CN-01937868	Deutsch, C; Bock, BC; Lantini, R; Walaska, K; Rosen, RK; Fava, JL; Jennings, EG; Foster, R; Flanagan, W	A text message delivered smoking cessation intervention: design and rationale of the Text My Quit Study	Contemporary clinical trials	2019	Introduction: Smoking cessation interventions delivered through mobile technologies offer promise as an effective intervention tool. However, most existing programs have not been empirically tested, were not developed with end���user participation, and/or do not address evidence���based cognitive and behavioral variables shown to enhance smoking cessation in clinical trials. In addition, many pro…	81		19���27	Cochrane Central Register of Controlled Trials (CENTRAL)	PUBMED 30999058	EMBASE 2001852321				Clinical Trial Protocol; Journal Article; Randomized Controlled Trial; Research Support, N.I.H., Extramural	*smoking cessation; *smoking cessation program; *text messaging; Adult; Age Factors; Article; Controlled study; Female; Follow up; Health Status; Human; Human experiment; Humans; Male; Mediator; Mental Health; Outcome assessment; Randomized controlled trial; Research Design; Semi structured interview; Sex Factors; Smoking Cessation [*methods]; Social support; Socioeconomic Factors; Text Messaging	10.1016/j.cct.2019.04.010	https://www.cochranelibrary.com/central/doi/10.1002/central/CN-01937868/full	Tobacco Addiction
CN-01611737	Forinash, AB; Yancey, A; Chamness, D; Koerner, J; Inteso, C; Miller, C; Gross, G; Mathews, K	Smoking Cessation Following Text Message Intervention in Pregnant Women	Annals of pharmacotherapy	2018	Background: Smoking during pregnancy has detrimental effects on mother and fetus. Text messaging has been utilized to improve patient care. Objective: To evaluate the impact of text messaging on smoking cessation rates among pregnant women in addition to standard of care (SOC) smoking cessation services. Our SOC includes pharmacist���driven education with or without nicotine patch or bupropion. M…	52	11	1109���1116	Cochrane Central Register of Controlled Trials (CENTRAL)	PUBMED 29857773	EMBASE 622435607				Journal Article; Randomized Controlled Trial; Research Support, Non���U.S. Gov't	*pregnant woman; *smoking cessation; *text messaging; Adult; Apgar score; Article; Birth weight; Bupropion [therapeutic use]; Clinical article; Clinical pharmacist; Controlled study; Female; Follow up; Follow���Up Studies; Gestational age; Health education; Human; Humans; Maternal Health; Motivation [drug effects, physiology]; Open study; Pregnancy; Pregnancy outcome; Prenatal Exposure Delayed Ef…	10.1177/1060028018780448	https://www.cochranelibrary.com/central/doi/10.1002/central/CN-01611737/full	Tobacco Addiction; Pregnancy and Childbirth
CN-01665376	Schindler-Ruwisch, JM; Leavitt, LE; Macherelli, LE; Turner, MM; Abroms, LC	Motivating Smoking Cessation Text Messages: perspectives from Pregnant Smokers	Maternal and child health journal	2018	OBJECTIVES: The purpose of this research is to analyze cessation text���messages written by pregnant smokers to elucidate the target population's preferred content and message attributes. To achieve this goal, the objectives of this study are three���fold; to qualitatively code messages written by pregnant smokers for frame, type of appeal, and intended target. METHODS: Study participants were re…	22	6	822���829	Cochrane Central Register of Controlled Trials (CENTRAL)	PUBMED 29417363					Journal Article; Randomized Controlled Trial; Research Support, N.I.H., Extramural	Adult; Female; Health Behavior; Humans; Motivation; Outcome Assessment, Health Care; Patient Participation; Patient Preference; Pregnancy; Pregnant Women [*psychology]; Smokers [*psychology]; Smoking Cessation [*methods, psychology, statistics & numerical data]; Socioeconomic Factors; Text Messaging	10.1007/s10995-018-2452-y	https://www.cochranelibrary.com/central/doi/10.1002/central/CN-01665376/full	Tobacco Addiction
CN-01561695	NCT03038542,	Quit4hlth: enhancing Tobacco and Cancer Control Through Framed Text Messages	https://clinicaltrials.gov/show/NCT03038542	2017	This study evaluates a text messaging intervention through a smokers' quitline. Smokers will either receive 30 weeks of tailored, gain���framed text messages or 30 weeks of tailored, standard care text messages, both combined with standard quitline treatment. We hypothesize that the gain���framed text message intervention will increase cessation rates at 30 weeks as compared to standard care text…				Cochrane Central Register of Controlled Trials (CENTRAL)			CTgov NCT03038542						https://www.cochranelibrary.com/central/doi/10.1002/central/CN-01561695/full	Tobacco Addiction
CN-02064609	NCT04251273,	Text Message Quit Vaping Intervention for Young Adults	https://clinicaltrials.gov/show/NCT04251273	2020	The Quit Vaping Study (QVS)'s primary aim is to conduct a fully powered comparative effectiveness trial to evaluate the effectiveness of a quit vaping text message program in promoting abstinence from e���cigarettes among young users aged 18���24. This study is a 2���arm randomized controlled trial conducted among young users aged 18���24 recruited through online channels. Participants will be ra…				Cochrane Central Register of Controlled Trials (CENTRAL)			CTgov NCT04251273						https://www.cochranelibrary.com/central/doi/10.1002/central/CN-02064609/full	Tobacco Addiction
CN-01993138	TCTR20190213004,	The effect of text-message intervention for smoking cessation	https://trialsearch.who.int/Trial2.aspx?TrialID=TCTR20190213004	2019	INTERVENTION: smoking cessation message that was modified from mCessation + infographic that was contained the infomation of health effects according to smoking, benefit of smoking cessation, steps of smoking cessation CONDITION: Healthy volunteer ; smoking cessation, short message smoking cessation, short message PRIMARY OUTCOME: Self���reported prolonged smoking abstinence [Timeframe 7days Self…				Cochrane Central Register of Controlled Trials (CENTRAL)					ICTRP TCTR20190213004				https://www.cochranelibrary.com/central/doi/10.1002/central/CN-01993138/full	Tobacco Addiction
CN-01415377	Augustson, E; Engelgau, MM; Zhang, S; Cai, Y; Cher, W; Li, R; Jiang, Y; Lynch, K; Bromberg, JE	Text to Quit China: an mHealth Smoking Cessation Trial	American journal of health promotion	2017	PURPOSE: To assess the feasibility, acceptability, and efficacy of a text message���based smoking cessation intervention in China. DESIGN: Study design was a randomized control trial with a 6���month follow���up assessment of smoking status. SETTING: Zhejiang, Heilongjiang, and Shaanxi provinces in China provided the study setting. SUBJECTS: A total of 8000 adult smokers in China who used Nokia L…	31	3	217���225	Cochrane Central Register of Controlled Trials (CENTRAL)	PUBMED 26730560					Journal Article; Randomized Controlled Trial; Research Support, N.I.H., Extramural	Adult; China; Female; Health Knowledge, Attitudes, Practice; Health Promotion [*methods]; Humans; Male; Middle Aged; Smoking Cessation [*methods, psychology]; Text Messaging	10.4278/ajhp.140812-QUAN-399	https://www.cochranelibrary.com/central/doi/10.1002/central/CN-01415377/full	Tobacco Addiction
CN-01042899	Berg, CJ; Stratton, E; Sokol, M; Santamaria, A; Bryant, L; Rodriguez, R	Novel incentives and messaging in an online college smoking intervention	American journal of health behavior	2014	OBJECTIVES: To examine the feasibility, acceptability, and potential effectiveness of an online intervention targeting college smokers. The incentives involved discounted or free goods and services from businesses proximal to each campus. METHODS: A randomized controlled trial was conducted with 122 current smokers recruited from 2 Southeastern US universities. The intervention involved health be…	38	5	668���680	Cochrane Central Register of Controlled Trials (CENTRAL)	PUBMED 24933136					Journal Article; Multicenter Study; Randomized Controlled Trial; Research Support, N.I.H., Extramural	Adult; American Cancer Society; Female; Humans; Internet; Male; Online Systems; Smoking Cessation [*methods]; Smoking Prevention; Southeastern United States; Students [psychology, *statistics & numerical data]; Text Messaging; Treatment Outcome; Universities; Young Adult	10.5993/AJHB.38.5.4	https://www.cochranelibrary.com/central/doi/10.1002/central/CN-01042899/full	Tobacco Addiction
CN-02237782	ACTRN12620001255976,	Use of text messaging support to aid smoking cessation in patients presenting for surgery (TextPOP)	https://trialsearch.who.int/Trial2.aspx?TrialID=ACTRN12620001255976	2020	INTERVENTION: This project will utilise deliver a m���Health smoking cessation intervention opportunistically targeted to a time point at which patients have been shown to be particularly receptive to behaviour change (before a surgical procedure). The intervention for this project entails a text message program delivered to participants over a 12 week period of time, with 4 messages per week. Th…				Cochrane Central Register of Controlled Trials (CENTRAL)					ICTRP ACTRN12620001255976				https://www.cochranelibrary.com/central/doi/10.1002/central/CN-02237782/full	Tobacco Addiction
CN-01053488	Buller, DB; Borland, R; Bettinghaus, EP; Shane, JH; Zimmerman, DE	Randomized trial of a smartphone mobile application compared to text messaging to support smoking cessation	Telemedicine journal and e-health	2014	BACKGROUND: Text messaging has successfully supported smoking cessation. This study compares a mobile application with text messaging to support smoking cessation. MATERIALS AND METHODS: Young adult smokers 18���30 years old (n = 102) participated in a randomized pretest���posttest trial. Smokers received a smartphone application (REQ���Mobile) with short messages and interactive tools or a text …	20	3	206���214	Cochrane Central Register of Controlled Trials (CENTRAL)	PUBMED 24350804					Comparative Study; Journal Article; Randomized Controlled Trial; Research Support, N.I.H., Extramural	Adolescent; Adult; Cell Phone; Female; Humans; Male; Mobile Applications; Smoking Cessation; Surveys and Questionnaires; Text Messaging; Young Adult	10.1089/tmj.2013.0169	https://www.cochranelibrary.com/central/doi/10.1002/central/CN-01053488/full	Tobacco Addiction
CN-00984362	Shi, HJ; Jiang, XX; Yu, CY; Zhang, Y	Use of mobile phone text messaging to deliver an individualized smoking behaviour intervention in Chinese adolescents	Journal of telemedicine and telecare	2013	We evaluated the effectiveness of a mobile phone text���messaging based smoking cessation intervention package among Chinese adolescent smokers. Students aged 16���19 years were recruited from six vocational high schools located in Shanghai. We assigned the six schools to an intervention group or a control group by cluster randomization. The 92 participants in the intervention group were given ta…	19	5	282���287	Cochrane Central Register of Controlled Trials (CENTRAL)	PUBMED 24163238					Journal Article; Randomized Controlled Trial; Research Support, Non���U.S. Gov't	*preventive health service; *smoking cessation; *smoking/pc [Prevention]; *text messaging; Adolescent; Adult; Article; Cell Phone; China; Controlled clinical trial; Controlled study; Female; Human; Humans; Male; Methodology; Mobile phone; Preventive Health Services [*methods]; Randomized controlled trial; Smoking Cessation [*methods]; Smoking Prevention; Student; Students; Text Messaging; Young A…	10.1177/1357633X13495489	https://www.cochranelibrary.com/central/doi/10.1002/central/CN-00984362/full	Tobacco Addiction
CN-01153413	Mason, MJ; Mennis, J; Zaharakis, NM; Way, T	The Dynamic Role of Urban Neighborhood Effects in a Text-Messaging Adolescent Smoking Intervention	Nicotine & tobacco research	2016	Introduction: Neighborhood features such as the density of tobacco outlets relative to one's home and evaluations of safety of one's activity space (routine locations), are known to influence health behaviors. Understanding the time���varying nature of these aspects of the urban ecology provides unique insights into the dynamic interactions of individuals and their environments. Methods: The pres…	18	5	1039���1045	Cochrane Central Register of Controlled Trials (CENTRAL)	PUBMED 26547062	EMBASE 610255240				Journal Article; Randomized Controlled Trial; Research Support, Non���U.S. Gov't	*neighborhood; *smoking cessation; *text messaging; *urban population; Adolescent; Adult; African Americans; Article; Behavior change; Controlled study; Female; Human; Humans; Male; Priority journal; Randomized controlled trial; Residence Characteristics; Safety; Smoking; Smoking Cessation [*methods]; Smoking Prevention; Smoking [ethnology]; Statistical model; Text Messaging; Time varying effect …	10.1093/ntr/ntv254	https://www.cochranelibrary.com/central/doi/10.1002/central/CN-01153413/full	Tobacco Addiction
CN-02141547	Lazard, AJ	Social Media Message Designs to Educate Adolescents About E-Cigarettes	Journal of adolescent health	2021	Purpose: E���cigarette use is increasing among adolescents, despite potential harms. Social media messages are a promising way to educate youth about e���cigarettes, yet little is known about what message topics and formats will have beneficial impacts for message reception, reach, e���cigarette knowledge, and beliefs about harms. Methods: A national convenience sample of adolescents (n = 928, ag…	68	1	130���137	Cochrane Central Register of Controlled Trials (CENTRAL)	PUBMED 32654836	EMBASE 2007016024				Journal Article; Randomized Controlled Trial; Research Support, Non���U.S. Gov't	*electronic cigarette; *social interaction; *social media; *tobacco; Adolescent; Article; Controlled study; Convenience sample; Electronic Nicotine Delivery Systems; Female; Friend; High school; Human; Humans; Juvenile; Lung injury; Major clinical study; Male; Mood; Randomized controlled trial; Social Media; Text Messaging; Tobacco Products; Transcription initiation; Vaping	10.1016/j.jadohealth.2020.05.030	https://www.cochranelibrary.com/central/doi/10.1002/central/CN-02141547/full	Tobacco Addiction
CN-01459515	Mason, M; Mennis, J; Way, T; Zaharakis, N; Campbell, LF; Benotsch, EG; Keyser-Marcus, L; King, L	Text Message Delivered Peer Network Counseling for Adolescent Smokers: a Randomized Controlled Trial	Journal of primary prevention	2016	Although adolescent tobacco use has declined in the last 10 years, African American high school seniors' past 30���day use has increased by 12 %, and as they age they are more likely to report lifetime use of tobacco. Very few urban youth are enrolled in evidenced���based smoking prevention and cessation programming. Therefore, we tested a text messaging smoking cessation intervention designed to…	37	5	403���420	Cochrane Central Register of Controlled Trials (CENTRAL)	PUBMED 27388626					Journal Article; Randomized Controlled Trial; Research Support, Non���U.S. Gov't	Adolescent; Counseling; Female; Humans; Male; Peer Group; Smokers; Smoking Cessation; Social Support; Text Messaging	10.1007/s10935-016-0439-2	https://www.cochranelibrary.com/central/doi/10.1002/central/CN-01459515/full	Tobacco Addiction
CN-01615298	Haug, S; Paz Castro, R; Kowatsch, T; Filler, A; Schaub, MP	Efficacy of a technology-based, integrated smoking cessation and alcohol intervention for smoking cessation in adolescents: results of a cluster-randomised controlled trial	Journal of substance abuse treatment	2017	OBJECTIVE: To test the efficacy of a technology���based integrated smoking cessation and alcohol intervention versus a smoking cessation only intervention in adolescents. METHODS: This was a two���arm, parallel���group, cluster���randomised controlled trial with assessments at baseline and six months follow���up. Subjects in both groups received tailored mobile phone text messages to support smok…	82		55���66	Cochrane Central Register of Controlled Trials (CENTRAL)	PUBMED 29021116	EMBASE 618261706				Journal Article; Randomized Controlled Trial; Research Support, Non���U.S. Gov't	Adolescent; Alcohol Drinking [*prevention & control]; Binge Drinking; Cell Phone; Female; Humans; Inventions; Male; Smoking Cessation [*methods]; Switzerland; Text Messaging	10.1016/j.jsat.2017.09.008	https://www.cochranelibrary.com/central/doi/10.1002/central/CN-01615298/full	Drugs and Alcohol; Tobacco Addiction
CN-01171233	Cooper, S; Foster, K; Naughton, F; Leonardi-Bee, J; Sutton, S; Ussher, M; Leighton, M; Montgomery, A; Parrott, S; Coleman, T	Pilot study to evaluate a tailored text message intervention for pregnant smokers (MiQuit): study protocol for a randomised controlled trial	Trials	2015	BACKGROUND: Smoking in pregnancy is a public health problem. Self���help smoking cessation support can help pregnant women to stop smoking, but the effects of delivering this kind of support via SMS text message are not known. A previous randomised controlled trial (RCT) demonstrated the feasibility and acceptability of providing such support to pregnant smokers using an automated, tailored text …	16		29	Cochrane Central Register of Controlled Trials (CENTRAL)	PUBMED 25622639	EMBASE 602649491				Journal Article; Multicenter Study; Randomized Controlled Trial; Research Support, Non���U.S. Gov't	*maternal smoking; *pregnant woman; *smoking cessation program; *text messaging; Adolescent; Article; Clinical Protocols; Controlled study; Cost effectiveness analysis; Female; Follow up; Gestational age; Human; Humans; Multicenter study (topic); Patient compliance; Pilot Projects; Pilot study; Postnatal care; Pregnancy; Prenatal care; Quality of life; Randomized controlled trial (topic); Self he…	10.1186/s13063-014-0546-4	https://www.cochranelibrary.com/central/doi/10.1002/central/CN-01171233/full	Tobacco Addiction; Pregnancy and Childbirth
CN-01046762	Stanczyk, N; Bolman, C; van Adrichem, M; Candel, M; Muris, J; de Vries, H	Comparison of text and video computer-tailored interventions for smoking cessation: randomized controlled trial	Journal of medical Internet research	2014	BACKGROUND: A wide range of effective smoking cessation interventions have been developed to help smokers to quit. Smoking rates remain high, especially among people with a lower level of education. Multiple tailoring adapted to the individual's readiness to quit and the use of visual messaging may increase smoking cessation. OBJECTIVE: The results of video and text computer tailoring were compar…	16	3	e69	Cochrane Central Register of Controlled Trials (CENTRAL)	PUBMED 24589938					Comparative Study; Journal Article; Randomized Controlled Trial; Research Support, Non���U.S. Gov't	Computers; Feedback; Female; Humans; Internet; Male; Middle Aged; Motivation; Smoking Cessation [*methods]; Surveys and Questionnaires; Text Messaging; Video Recording	10.2196/jmir.3016	https://www.cochranelibrary.com/central/doi/10.1002/central/CN-01046762/full	Tobacco Addiction
CN-00921007	Balmford, J; Borland, R; Benda, P; Howard, S	Factors associated with use of automated smoking cessation interventions: findings from the eQuit study	Health education research	2013	The aim was to better understand structural factors associated with uptake of automated tailored interventions for smoking cessation. In a prospective randomized controlled trial with interventions only offered, not mandated, participants were randomized based on the following: web���based expert system (QuitCoach); text messaging program (onQ); both as an integrated package; the choice of using …	28	2	288���299	Cochrane Central Register of Controlled Trials (CENTRAL)	PUBMED 23107931					Journal Article; Randomized Controlled Trial; Research Support, Non���U.S. Gov't	Adult; Expert Systems; Female; Humans; Male; Reminder Systems; Smoking Cessation [*methods]; Smoking Prevention; Smoking [epidemiology]; Text Messaging	10.1093/her/cys104	https://www.cochranelibrary.com/central/doi/10.1002/central/CN-00921007/full	Tobacco Addiction
CN-02339239	Bendtsen, M; Bendtsen, P; M��ssener, U	Six-Month Outcomes from the NEXit Junior Trial of a Text Messaging Smoking Cessation Intervention for High School Students: randomized Controlled Trial With Bayesian Analysis	JMIR mhealth and uhealth	2021	BACKGROUND: The prevalence of daily or occasional smoking among high school students in Sweden was approximately 20% in 2019, which is problematic since lifestyle behaviors are established in adolescence and track into adulthood. The Nicotine Exit (NEXit) Junior trial was conducted in response to a lack of evidence for the effects of text message smoking cessation interventions among high school …	9	10	e29913	Cochrane Central Register of Controlled Trials (CENTRAL)	PUBMED 34673532					Journal Article; Randomized Controlled Trial	Adolescent; Adult; Bayes Theorem; Humans; Schools; Single���Blind Method; Smoking Cessation; Students; Text Messaging	10.2196/29913	https://www.cochranelibrary.com/central/doi/10.1002/central/CN-02339239/full	Tobacco Addiction
CN-01602233	Noonan, D; Silva, S; Njuru, J; Bishop, T; Fish, LJ; Simmons, LA; Choi, SH; Pollak, KI	Feasibility of a text-based smoking cessation intervention in rural older adults	Health education research	2018	Text���based interventions are effective for smoking cessation, but have not been tested in rural older adults. The purpose of this study was to compare the feasibility, acceptability and preliminary efficacy of a text���based Scheduled Gradual Reduction (SGR) program to a non���SGR text messaging support condition among rural older adults. Adults over 60 years were randomized to either: (i) the …	33	1	81���88	Cochrane Central Register of Controlled Trials (CENTRAL)	PUBMED 29309599					Journal Article; Randomized Controlled Trial; Research Support, N.I.H., Extramural	Aged; Female; Humans; Male; Middle Aged; Rural Population; Smoking Cessation [*methods]; Socioeconomic Factors; Text Messaging; Time Factors	10.1093/her/cyx080	https://www.cochranelibrary.com/central/doi/10.1002/central/CN-01602233/full	Tobacco Addiction
CN-01958284	Danaher, BG; Tyler, MS; Crowley, RC; Brendryen, H; Seeley, JR	Outcomes and Device Usage for Fully Automated Internet Interventions Designed for a Smartphone or Personal Computer: the MobileQuit Smoking Cessation Randomized Controlled Trial	Journal of medical Internet research	2019	BACKGROUND: Many best practice smoking cessation programs use fully automated internet interventions designed for nonmobile personal computers (desktop computers, laptops, and tablets). A relatively small number of smoking cessation interventions have been designed specifically for mobile devices such as smartphones. OBJECTIVE: This study examined the efficacy and usage patterns of two internet��…	21	6	e13290	Cochrane Central Register of Controlled Trials (CENTRAL)	PUBMED 31172967	EMBASE 628171248				Journal Article; Randomized Controlled Trial; Research Support, N.I.H., Extramural	*Internet; *laptop; *smartphone; *smoking cessation; *telehealth; Adult; Article; Controlled study; Female; Follow up; Health Behavior; Human; Humans; Internet���Based Intervention; Major clinical study; Male; Microcomputers; Middle Aged; Outcome assessment; Prevalence; Randomized controlled trial; Research Design; Smartphone; Smoking Cessation; Tablet computer; Text Messaging; Text messaging; Tr…	10.2196/13290	https://www.cochranelibrary.com/central/doi/10.1002/central/CN-01958284/full	Tobacco Addiction
CN-00798958	Free, C; Knight, R; Robertson, S; Whittaker, R; Edwards, P; Zhou, W; Rodgers, A; Cairns, J; Kenward, MG; Roberts, I	Smoking cessation support delivered via mobile phone text messaging (txt2stop): a single-blind, randomised trial	Lancet (london, england)	2011	BACKGROUND: Smoking cessation programmes delivered via mobile phone text messaging show increases in self���reported quitting in the short term. We assessed the effect of an automated smoking cessation programme delivered via mobile phone text messaging on continuous abstinence, which was biochemically verified at 6 months. METHODS: In this single���blind, randomised trial, undertaken in the UK, …	378	9785	49���55	Cochrane Central Register of Controlled Trials (CENTRAL)	PUBMED 21722952					Journal Article; Randomized Controlled Trial; Research Support, Non���U.S. Gov't	Adolescent; Adult; Behavior Therapy; Cell Phone; Educational Status; Employment; Female; Humans; Male; Motivation; Single���Blind Method; Smoking Cessation [*methods]; Young Adult	10.1016/S0140-6736(11)60701-0	https://www.cochranelibrary.com/central/doi/10.1002/central/CN-00798958/full	Tobacco Addiction; Effective Practice and Organisation of Care
CN-00727863	Haug, S; Meyer, C; Schorr, G; Bauer, S; John, U	Continuous individual support of smoking cessation using text messaging: a pilot experimental study	Nicotine & tobacco research	2009	INTRODUCTION: The objective of this study was to test the feasibility and acceptance of an intervention using text messaging (short message service [SMS]) for continuous individual support of smoking cessation in young adults. Additionally, the optimal feedback intensity was investigated, and short���term efficacy of the intervention was explored. METHODS: In a cafeteria of the University of Grei…	11	8	915���923	Cochrane Central Register of Controlled Trials (CENTRAL)	PUBMED 19542517	EMBASE 355023916				Journal Article; Randomized Controlled Trial; Research Support, Non���U.S. Gov't	*mass communication; *short message service; *smoking cessation program; *social support; Adult; Article; Cell Phone; Clinical effectiveness; Clinical trial; Consumer; Controlled clinical trial; Controlled study; Feasibility study; Female; Follow up; Germany; Human; Humans; Male; Mobile phone; Outcome assessment; Pilot Projects; Priority journal; Randomized controlled trial; Smoking Cessation [*m…	10.1093/ntr/ntp084	https://www.cochranelibrary.com/central/doi/10.1002/central/CN-00727863/full	Tobacco Addiction
CN-00863878	Ybarra, M; Ba��ci Bosi, AT; Korchmaros, J; Emri, S	A text messaging-based smoking cessation program for adult smokers: randomized controlled trial	Journal of medical Internet research	2012	BACKGROUND: Despite promising data in Western countries, there is a dearth of research into the efficacy of text messaging���based smoking cessation programs in other settings, including the Middle East, where smoking prevalence rates are higher. OBJECTIVE: This paper reports cessation rates observed in SMS Turkey, a text messaging���based smoking cessation program for adult smokers in Ankara, Tu…	14	6	e172	Cochrane Central Register of Controlled Trials (CENTRAL)	PUBMED 23271159					Journal Article; Randomized Controlled Trial; Research Support, N.I.H., Extramural	Adult; Female; Humans; Internet; Male; Middle Aged; Smoking Cessation [*methods]; Turkey; Young Adult	10.2196/jmir.2231	https://www.cochranelibrary.com/central/doi/10.1002/central/CN-00863878/full	Tobacco Addiction
CN-00986154	Guerriero, C; Cairns, J; Roberts, I; Rodgers, A; Whittaker, R; Free, C	The cost-effectiveness of smoking cessation support delivered by mobile phone text messaging: txt2stop	European journal of health economics	2013	BACKGROUND: The txt2stop trial has shown that mobile���phone���based smoking cessation support doubles biochemically validated quitting at 6 months. This study examines the cost���effectiveness of smoking cessation support delivered by mobile phone text messaging. METHODS: The lifetime incremental costs and benefits of adding text���based support to current practice are estimated from a UK NHS pe…	14	5	789���797	Cochrane Central Register of Controlled Trials (CENTRAL)	PUBMED 22961230					Journal Article; Randomized Controlled Trial; Research Support, Non���U.S. Gov't	Adult; Aged; Aged, 80 and over; Cohort Studies; Cost���Benefit Analysis; Female; Financing, Personal [economics]; Health Status Indicators; Humans; Male; Markov Chains; Middle Aged; Quality���Adjusted Life Years; Sex Distribution; Smoking Cessation; Social Support; Text Messaging [*economics]; United Kingdom [epidemiology]	10.1007/s10198-012-0424-5	https://www.cochranelibrary.com/central/doi/10.1002/central/CN-00986154/full	Tobacco Addiction
CN-00794115	Haug, S; Meyer, C; John, U	Individual support of smoking cessation using text messaging: results of two pilot studies	Sucht	2008		54	5	316	Cochrane Central Register of Controlled Trials (CENTRAL)									https://www.cochranelibrary.com/central/doi/10.1002/central/CN-00794115/full	Cochrane Germany; Tobacco Addiction; HS-HANDSRCH
CN-02071603	RBR-8mgc3h,	Motivational Interview and text messaging post-discharge for support for smoking quit	https://trialsearch.who.int/Trial2.aspx?TrialID=RBR-8mgc3h	2019	INTERVENTION: All patients admitted to the University Hospital of Juiz de Fora (HU/UFJF), between 05/2017 to 07/2019, will be asked about the cigarettes consumption in the last 30 days. Smokers patients will receive brief interventions and nicotine replacement therapy during hospitalization. After discharge these patients will be allocated into an intervention or control arm. The 200 patients in …				Cochrane Central Register of Controlled Trials (CENTRAL)					ICTRP RBR���8mgc3h				https://www.cochranelibrary.com/central/doi/10.1002/central/CN-02071603/full	Tobacco Addiction
CN-02005761	Calabro, KS; Khalil, GE; Chen, M; Perry, CL; Prokhorov, AV	Pilot study to inform young adults about the risks of electronic cigarettes through text messaging	Addictive behaviors reports	2019	Introduction: Young adults are rapidly adopting electronic cigarette (e���cigarette) use. The popularity of e���cigarettes among young people can be attributed to heavy industry advertising and misleading health claims. Data indicate that young e���cigarette users who have never used conventional cigarettes may transition toward smoking combustible cigarettes. Communicating e���cigarette risks vi…	10			Cochrane Central Register of Controlled Trials (CENTRAL)		EMBASE 2003445075				Journal: Article	*electronic cigarette; *pilot study; *text messaging; Adult; Article; Controlled study; Female; Human; Male; Perception; Pretest posttest design; Randomized controlled trial; Risk assessment; Smoking; Tobacco dependence; Vocational education; Young adult	10.1016/j.abrep.2019.100224	https://www.cochranelibrary.com/central/doi/10.1002/central/CN-02005761/full	Tobacco Addiction
CN-01568003	NCT03495622,	Effectiveness of a Combined CHW and Text Messaging-based Tobacco Intervention in India	https://clinicaltrials.gov/show/NCT03495622	2018	Smoking tobacco is a major contributor to the global cardiovascular disease burden. India bears a huge part of this burden and it is estimated that nearly a quarter million individuals aged >15 years consume tobacco in India. Moreover, about 70% of tobacco deaths are reported to be in the age range of 30���69 years. Motivational interviewing (MI) is an innovative manner of communication which put…				Cochrane Central Register of Controlled Trials (CENTRAL)			CTgov NCT03495622						https://www.cochranelibrary.com/central/doi/10.1002/central/CN-01568003/full	Tobacco Addiction
CN-01494734	NCT03177265,	Text Messaging to Engage and Retain Veterans in Smoking Cessation Counseling	https://clinicaltrials.gov/show/NCT03177265	2017	Tobacco use remains the number one cause of premature death and morbidity in the United States, and tobacco���related diseases account for 24% of all VA healthcare costs. The VA has been a leader in addressing tobacco use, having implemented annual tobacco screening and made pharmacotherapy readily available. However, one of the most cost���effective services ��� telephone quit lines ��� remain h…				Cochrane Central Register of Controlled Trials (CENTRAL)			CTgov NCT03177265				Tobacco Use Disorder		https://www.cochranelibrary.com/central/doi/10.1002/central/CN-01494734/full	Tobacco Addiction
CN-00528412	Bramley, D; Riddell, T; Whittaker, R; Corbett, T; Lin, RB; Wills, M; Jones, M; Rodgers, A	Smoking cessation using mobile phone text messaging is as effective in Maori as non-Maori	New Zealand medical journal	2005	AIMS: To determine whether a smoking cessation service using mobile phone text messaging is as effective for Maori as non���Maori. METHODS: A single���blind randomised controlled trial was undertaken with recruitment targeted to maximise the participation of young Maori. The intervention included regular, personalised text messages providing smoking cessation advice, support, and distraction. Mao…	118	1216	U1494	Cochrane Central Register of Controlled Trials (CENTRAL)	PUBMED 15937529					Comparative Study; Journal Article; Randomized Controlled Trial; Research Support, Non���U.S. Gov't	Adult; Cell Phone; European Continental Ancestry Group; Female; Follow���Up Studies; Humans; Male; New Zealand; Oceanic Ancestry Group; Risk; Single���Blind Method; Smoking Cessation [*ethnology, *methods]; Treatment Outcome		https://www.cochranelibrary.com/central/doi/10.1002/central/CN-00528412/full	SR-HEALTHP; Tobacco Addiction
CN-01560714	NCT02997657,	Positive Psychotherapy for Smoking Cessation Enhanced With Text Messaging: a Randomized Controlled Trial	https://clinicaltrials.gov/show/NCT02997657	2016	Positive Psychotherapy for Smoking Cessation (PPT���S) addresses an array of risk factors for poor smoking outcomes (low positive affect, depressive symptoms, and cynical cognitions), while also providing skills that may buffer against stress and negative affect. The overall objective of this project is to conduct a randomized controlled trial to test the efficacy of PPT���S, enhanced with text m…				Cochrane Central Register of Controlled Trials (CENTRAL)			CTgov NCT02997657				Nicotine		https://www.cochranelibrary.com/central/doi/10.1002/central/CN-01560714/full	Tobacco Addiction
CN-00626172	Applegate, BW; Raymond, C; Collado-Rodriguez, A; Riley, WT; Schneider, NG	Improving adherence to nicotine gum by sms text messaging: a pilot study (RPOS3-57)	Society for research on nicotine and tobacco 13th annual meeting february 21-24, austin, texas	2007				14	Cochrane Central Register of Controlled Trials (CENTRAL)									https://www.cochranelibrary.com/central/doi/10.1002/central/CN-00626172/full	Tobacco Addiction
CN-01613860	Abroms, LC; Johnson, PR; Leavitt, LE; Cleary, SD; Bushar, J; Brandon, TH; Chiang, SC	A Randomized Trial of Text Messaging for Smoking Cessation in Pregnant Women	American journal of preventive medicine	2017	INTRODUCTION: There is a need for innovation in both the enrollment of pregnant smokers in smoking cessation treatment programs and in the types of treatments offered. The study tests whether an interactive and intensive text messaging program, Quit4baby, can promote smoking cessation for pregnant women already enrolled in a health text messaging program, Text4baby. METHODS: Between July 2015 and…	53	6	781���790	Cochrane Central Register of Controlled Trials (CENTRAL)	PUBMED 28982527	EMBASE 618537771				Journal Article; Randomized Controlled Trial	*pregnant woman; *smoking cessation; *text messaging; Adult; Age Factors; Controlled study; Disease course; Female; Follow up; Follow���Up Studies; Health Promotion [methods]; Human; Humans; Infant; Intention to Treat Analysis; Major clinical study; Postpartum Period; Pregnancy; Pregnancy Trimesters; Pregnant Women [psychology]; Prevalence; Puerperium; Randomized controlled trial; Saliva; Saliva …	10.1016/j.amepre.2017.08.002	https://www.cochranelibrary.com/central/doi/10.1002/central/CN-01613860/full	Tobacco Addiction; Pregnancy and Childbirth
CN-01425787	Hoeppner, BB; Hoeppner, SS; Abroms, LC	How do text-messaging smoking cessation interventions confer benefit? A multiple mediation analysis of Text2Quit	Addiction (Abingdon, England)	2017	DESIGN: Prospective, multiple mediation model of a randomized controlled trial (RCT). SETTING: United States nation���wide. PARTICIPANTS: A total of 409 adult daily smokers participated. Participants were, on average, 35 years of age, predominantly female (68%), white (79%), lacked a college degree (70%), had medium nicotine dependence (average Fagerstrom Nicotine Dependence Score score of 5.2) a…	112	4	673���682	Cochrane Central Register of Controlled Trials (CENTRAL)	PUBMED 27943511					Journal Article		10.1111/add.13685	https://www.cochranelibrary.com/central/doi/10.1002/central/CN-01425787/full	Tobacco Addiction
CN-00875575	Haug, S; Schaub, MP; Venzin, V; Meyer, C; John, U	Moderators of outcome in a text messaging (SMS)-based smoking cessation intervention for young people	Psychiatrische praxis	2013		40	6	339���346	Cochrane Central Register of Controlled Trials (CENTRAL)		EMBASE 369810670							https://www.cochranelibrary.com/central/doi/10.1002/central/CN-00875575/full	Tobacco Addiction
CN-01618926	Kahler, CW; Surace, A; Gordon, REF; Cioe, PA; Spillane, NS; Parks, A; Bock, BC; Brown, RA	Positive psychotherapy for smoking cessation enhanced with text messaging: protocol for a randomized controlled trial	Contemporary clinical trials	2018	Background: Despite reductions in cigarette smoking in the U.S., improvements in the efficacy of smoking cessation treatments are needed, as rates of sustained abstinence remain disappointingly low. Both low positive affect and high negative affect contribute to smoking relapse and constitute viable targets for smoking cessation interventions. Although some clinical trials have evaluated interven…	71		146���153	Cochrane Central Register of Controlled Trials (CENTRAL)	PUBMED 29936125	EMBASE 2000893312				Clinical Trial Protocol; Journal Article; Randomized Controlled Trial; Research Support, N.I.H., Extramural	*psychotherapy; *smoking cessation; *text messaging; Adult; Article; Cognition; Controlled study; Counselor; Directive Counseling [methods]; Drug dependence /therapy; Female; Human; Humans; Major clinical study; Male; Nicotine replacement therapy; Patient counseling; Practice guideline; Psychotherapy [*methods]; Randomized controlled trial; Secondary Prevention [methods]; Smoking Cessation [*meth…	10.1016/j.cct.2018.06.013	https://www.cochranelibrary.com/central/doi/10.1002/central/CN-01618926/full	Tobacco Addiction
CN-02193643	Hejjaji, V; Khetan, A; Hughes, JW; Gupta, P; Jones, P; Ahmed, A; Mohan, KM; Josephson, RA	A combined community health worker and text messaging-based intervention for smoking cessation in india	Circulation: cardiovascular quality and outcomes	2020	Background: Home���based Community Health Worker (CHW) led care is a mode of health promotion. We sought to evaluate the effectiveness of a CHW���led smoking cessation intervention, supplemented by text messages in a semi���urban region of India. Methods: We conducted a cluster randomized controlled trial (4/2018��� 8/2019) in adult smokers residing in the eastern part of India. Participants in t…	13	SUPPL 1		Cochrane Central Register of Controlled Trials (CENTRAL)		EMBASE 633106119				Journal: Conference Abstract	*India; *health auxiliary; *smoking cessation; *text messaging; Adult; Attributable risk; Comparative effectiveness; Conference abstract; Controlled study; Counseling; Drug megadose; Education; Home visit; Human; Human experiment; Interview; Male; Mobile application; Multimedia; Outcome assessment; Randomized controlled trial		https://www.cochranelibrary.com/central/doi/10.1002/central/CN-02193643/full	Tobacco Addiction
CN-01492665	NCT02565381,	A Pilot Randomized Controlled Trial of Financial Incentives, Text Messaging, and Usual Care for Homeless Smokers	https://clinicaltrials.gov/show/NCT02565381	2015	The QUIT (Quitting with Usual Care, Incentives, and Technology) Smoking Study is a 3���arm pilot randomized controlled trial that will test the effect of 2 different experimental smoking cessation interventions relative to a control condition in homeless cigarette smokers. All participants will receive free transdermal nicotine patches and weekly in���person smoking cessation counseling. In addit…				Cochrane Central Register of Controlled Trials (CENTRAL)			CTgov NCT02565381				Nicotine		https://www.cochranelibrary.com/central/doi/10.1002/central/CN-01492665/full	Tobacco Addiction
CN-02252574	Linnemayr, S; Zutshi, R; Shadel, W; Pedersen, E; DeYoreo, M; Tucker, J	Text Messaging Intervention for Young Smokers Experiencing Homelessness: lessons Learned From a Randomized Controlled Trial	JMIR mhealth and uhealth	2021	BACKGROUND: Smoking rates are significantly higher among young people experiencing homelessness than in the general population. Despite a willingness to quit, homeless youth have little success in doing so on their own, and existing cessation resources tailored to this population are lacking. Homeless youth generally enjoy the camaraderie and peer support that group���based programs offer, but co…	9	4	e23989	Cochrane Central Register of Controlled Trials (CENTRAL)	PUBMED 33792551					Journal Article; Randomized Controlled Trial	Adolescent; Adult; COVID���19; Female; Homeless Persons [*psychology, statistics & numerical data]; Humans; Los Angeles [epidemiology]; Male; Outcome Assessment, Health Care; Program Evaluation; SARS���CoV���2; Smokers [*psychology]; Smoking Cessation [*methods]; Smoking [*adverse effects, epidemiology]; Social Support; Text Messaging; Young Adult	10.2196/23989	https://www.cochranelibrary.com/central/doi/10.1002/central/CN-02252574/full	Tobacco Addiction
CN-02096675	Bendtsen, M	Heterogeneous treatment effects of a text messaging smoking cessation intervention among university students	PloS one	2020	INTRODUCTION: Despite tobacco being an important preventable factor with respect to ill health and death, it is a legal substance that harms and kills many of those who use it. Text messaging smoking cessation interventions have been evaluated in a variety of contexts, and are generally considered to have a positive effect on smoking cessation success. In order for text messaging interventions to…	15	3	e0229637	Cochrane Central Register of Controlled Trials (CENTRAL)	PUBMED 32134977	EMBASE 2005141005				Journal Article; Randomized Controlled Trial; Research Support, Non���U.S. Gov't	*smoking cessation; *text messaging; *therapy effect; Adult; Article; Bayes Theorem; Behavior Therapy [methods]; Controlled study; Cross validation; Disease course; Female; Human; Humans; Major clinical study; Male; Mathematical model; Nicotine [administration & dosage]; Pilot study; Predictive value; Randomized controlled trial; Risk factor; Sex ratio; Smoking Cessation [*methods]; Smoking [*the…	10.1371/journal.pone.0229637	https://www.cochranelibrary.com/central/doi/10.1002/central/CN-02096675/full	Tobacco Addiction
CN-01179162	Schwartz, LA; Daniel, LC; Butler, E; Henry-Moss, D; Bonafide, C; Dowshen, N; Hobbie, W; Kersun, L; Pierce, L; Szalda, D; Li, Y; Barakat, L	A pilot text messaging intervention for adolescents and young adults recently off treatment for cancer	Journal of adolescent health	2016	Purpose: Text messaging (mhealth) is an innovative, low���cost, and scalable mode of intervention to optimize health, especially in adolescents and young adults (AYA). AYA recently off cancer treatment are vulnerable given high risk for relapse, disengagement from follow���up care, and poor adjustment post���treatment. As such, we developed a theoretically informed and semi���tailored texting m h…	58	2	S30���	Cochrane Central Register of Controlled Trials (CENTRAL)		EMBASE 72341603				Journal: Conference Abstract	*adolescent; *adolescent health; *human; *neoplasm; *society; *text messaging; *young adult; Behavior change; Cancer survivor; Cancer therapy; Control group; Eating; Emergency; Female; Follow up; Fruit; Grain; Health; Health behavior; Health promotion; Medical information; Multiple choice test; Physical activity; Randomization; Randomized controlled trial; Relapse; Risk; School; Sleep; Smoking; S…		https://www.cochranelibrary.com/central/doi/10.1002/central/CN-01179162/full	Tobacco Addiction
CN-01255116	Mason, MJ; Campbell, L; Way, T; Keyser-Marcus, L; Benotsch, E; Mennis, J; Zhang, J; King, L; May, J; Stembridge, DR	Development and Outcomes of a Text Messaging Tobacco Cessation Intervention With Urban Adolescents	Substance abuse	2015	BACKGROUND: This paper describes the development of an urban adolescent text messaging tobacco cessation intervention and preliminary findings from a randomized, controlled trial. The authors successfully adapted a face���to���face intervention into a personalized, automated, and interactive 5���day texting protocol. METHODS: Respondent���driven sampling was used beginning at a community substanc…	36	4	500���506	Cochrane Central Register of Controlled Trials (CENTRAL)	PUBMED 25551337					Journal Article; Randomized Controlled Trial; Research Support, Non���U.S. Gov't	Adolescent; Adolescent Behavior; Counseling; Female; Humans; Male; Motivational Interviewing; Peer Group; Social Support; Text Messaging; Therapy, Computer���Assisted [*methods]; Tobacco Use Cessation [*methods]; Treatment Outcome; Urban Population	10.1080/08897077.2014.987946	https://www.cochranelibrary.com/central/doi/10.1002/central/CN-01255116/full	Tobacco Addiction
CN-01002545	Abroms, LC; Boal, AL; Simmens, SJ; Mendel, JA; Windsor, RA	A randomized trial of Text2Quit: a text messaging program for smoking cessation	American journal of preventive medicine	2014	Background: Text messaging programs on mobile phones have shown some promise in helping people quit smoking. Text2Quit is an automated, personalized, interactive mobile health program that sends text messages to offer advice, support, and reminders about quitting smoking. Purpose: To evaluate the effect of Text2Quit on biochemically confirmed repeated point prevalence abstinence in the context of…	47	3	242���250	Cochrane Central Register of Controlled Trials (CENTRAL)		EMBASE 53179433				Journal: Article	*health program; *smoking cessation; Adult; African American; Article; Asian; Biochemistry; Caucasian; Cell Phone; Controlled study; Demography; Ethnicity; Female; Follow up; Follow���Up Studies; Health survey; Hispanic; Human; Human experiment; Humans; Internet; Male; Middle Aged; Mobile phone; Normal human; Outcome assessment; Preventive health service; Program efficacy; Randomized controlled t…	10.1016/j.amepre.2014.04.010	https://www.cochranelibrary.com/central/doi/10.1002/central/CN-01002545/full	Tobacco Addiction
CN-02233450	Wang, MP; Luk, TT; Wu, Y; Li, WH; Cheung, DY; Kwong, AC; Lai, V; Chan, SS; Lam, TH	Chat-based instant messaging support integrated with brief interventions for smoking cessation: a community-based, pragmatic, cluster-randomised controlled trial	The lancet. Digital health	2019	BACKGROUND: Mobile instant messaging apps offer a modern way to deliver personalised smoking cessation support through real���time, interactive messaging (chat). In this trial, we aimed to assess the effect of chat���based instant messaging support integrated with brief interventions on smoking cessation in a cohort of smokers proactively recruited from the community. METHODS: In this two���arm, …	1	4	e183���e192	Cochrane Central Register of Controlled Trials (CENTRAL)	PUBMED 33323188					Journal Article; Randomized Controlled Trial; Research Support, Non���U.S. Gov't	Adult; Carbon Monoxide [analysis]; Cotinine [analysis]; Female; Hong Kong; Humans; Intention; Male; Mobile Applications [*trends]; Referral and Consultation; Smoking Cessation [*statistics & numerical data]	10.1016/S2589-7500(19)30082-2	https://www.cochranelibrary.com/central/doi/10.1002/central/CN-02233450/full	Tobacco Addiction
CN-01555343	NCT02665208,	A Pilot Text Messaging Intervention to Reduce Smoking in Office-based Buprenorphine and Inpatient Detoxification Patients	https://clinicaltrials.gov/show/NCT02665208	2016	The primary purpose of this study is to understand the feasibility of a text messaging intervention developed by the National Cancer Institute, known as Smokefreetxt, to improve smoking cessation among opiate and/or alcohol dependent participants discharged from an inpatient detoxification unit and enrolled in an office���based buprenorphine program patients (OBBP). Participants will be randomize…				Cochrane Central Register of Controlled Trials (CENTRAL)			CTgov NCT02665208				Buprenorphine; Nicotine		https://www.cochranelibrary.com/central/doi/10.1002/central/CN-01555343/full	Tobacco Addiction
CN-01454101	Abroms, LC; Chiang, S; Macherelli, L; Leavitt, L; Montgomery, M	Assessing the National Cancer Institute's SmokefreeMOM Text-Messaging Program for Pregnant Smokers: pilot Randomized Trial	Journal of medical Internet research	2017	BACKGROUND: Automated text messages on mobile phones have been found to be effective for smoking cessation in adult smokers. OBJECTIVE: This study aims to test the acceptability and feasibility of SmokefreeMOM, a national smoking cessation text���messaging program for pregnant smokers. METHODS: Participants were recruited from prenatal care and randomized to receive SmokefreeMOM (n=55), an automa…	19	10	e333	Cochrane Central Register of Controlled Trials (CENTRAL)	PUBMED 28974483					Journal Article; Randomized Controlled Trial	Adult; Cell Phone [*statistics & numerical data]; Female; Humans; National Cancer Institute (U.S.); Pilot Projects; Pregnancy; Smokers [*education]; Smoking Cessation [*methods]; Telemedicine [*statistics & numerical data]; Text Messaging [*statistics & numerical data]; United States	10.2196/jmir.8411	https://www.cochranelibrary.com/central/doi/10.1002/central/CN-01454101/full	Tobacco Addiction; Pregnancy and Childbirth
CN-01943563	Zhao, X; Peterson, EB; Oh, KM; Cai, X	Using graphic text-messaging to promote smoking cessation among first-generation Chinese and Korean male immigrants	Health education research	2019	First���generation Chinese and Korean male immigrants in the United States are at high risk for tobacco use. This study pilot���tested a graphic, native���language text���messaging intervention to promote smoking cessation among these groups. First���generation Chinese and Korean male immigrant smokers (N = 71) were recruited from the Washington DC area. Participants were randomly assigned to one…	34	3	332���344	Cochrane Central Register of Controlled Trials (CENTRAL)	PUBMED 30805618	EMBASE 627768317				Journal Article; Randomized Controlled Trial; Research Support, Non���U.S. Gov't	*immigrant; *smoking cessation; *text messaging; Adolescent; Adult; Article; Asian Continental Ancestry Group [*psychology]; China [ethnology]; Controlled study; Cultural Competency; District of Columbia; Drug therapy; Emotions; Expired air; Fear; Follow up; Health Promotion [*methods]; Human; Human experiment; Humans; Language; Major clinical study; Male; Middle Aged; Pilot Projects; Randomized …	10.1093/her/cyz006	https://www.cochranelibrary.com/central/doi/10.1002/central/CN-01943563/full	Tobacco Addiction
CN-01169229	Mason, M; Mennis, J; Way, T; Lanza, S; Russell, M; Zaharakis, N	Time-varying effects of a text-based smoking cessation intervention for urban adolescents	Drug and alcohol dependence	2015	INTRODUCTION: Craving to smoke is understood as an important mechanism for continued smoking behavior. Identifying how smoking interventions operate on craving with particular populations is critical for advancing intervention science. This study's objective was to investigate the time���varying effect of a text���delivered smoking cessation intervention. METHODS: Toward this end, we used ecologi…	157		99���105	Cochrane Central Register of Controlled Trials (CENTRAL)	PUBMED 26507175					Journal Article; Randomized Controlled Trial; Research Support, Non���U.S. Gov't	Adolescent; Craving; Female; Humans; Male; Smoking Cessation [*methods]; Smoking [psychology, therapy]; Text Messaging; Time Factors; Tobacco Use Disorder [*therapy]; Treatment Outcome; Urban Population	10.1016/j.drugalcdep.2015.10.016	https://www.cochranelibrary.com/central/doi/10.1002/central/CN-01169229/full	Tobacco Addiction
CN-02323598	Mays, D; Johnson, AC; Phan, L; Sanders, C; Shoben, A; Tercyak, KP; Wagener, TL; Brinkman, MC; Lipkus, IM	Tailored Mobile Messaging Intervention for Waterpipe Tobacco Cessation in Young Adults: a Randomized Trial	American journal of public health	2021	Objectives. To test a tailored mobile health (i.e., mHealth) intervention for waterpipe tobacco cessation in young adults. Methods. From 2018 to 2020 at 2 US sites, we conducted a randomized trial with 349 waterpipe tobacco smokers aged 18 to 30 years randomized to control (no intervention), untailored, or tailored intervention arms. Intervention arms received a 6���week mHealth intervention conv…	111	9	1686���1695	Cochrane Central Register of Controlled Trials (CENTRAL)	PUBMED 34436927	EMBASE 636002421				Journal Article; Randomized Controlled Trial; Research Support, N.I.H., Extramural	*waterpipe tobacco; Adult; Article; Controlled study; Female; Health Behavior; Human; Human experiment; Humans; Major clinical study; Male; Motivation; Public health; Randomized controlled trial; Risk assessment; Smokers [*psychology]; Smoking Cessation [methods]; Text Messaging [*statistics & numerical data]; Tobacco Use Cessation [*methods]; Tobacco, Waterpipe [*statistics & numerical data]; Tr…	10.2105/AJPH.2021.306389	https://www.cochranelibrary.com/central/doi/10.1002/central/CN-02323598/full	Tobacco Addiction
CN-01382102	M��ssener, U; Bendtsen, M; McCambridge, J; Bendtsen, P	User satisfaction with the structure and content of the NEXit intervention, a text messaging-based smoking cessation programme	BMC public health	2016	BACKGROUND: Smoking is still the leading cause of preventable ill health and death. There is a limited amount of evidence for effective smoking cessation interventions among young people. To address this, a text messaging���based smoking cessation programme, the NEXit intervention, was developed. Short���term effectiveness, measured immediately after the 12���week intervention revealed that 26% o…	16	1	1179	Cochrane Central Register of Controlled Trials (CENTRAL)	PUBMED 27876031					Journal Article; Randomized Controlled Trial	Adolescent; Adolescent Health Services; Adult; Female; Humans; Male; Patient Satisfaction; Smoking Cessation [*methods]; Students; Surveys and Questionnaires; Sweden; Text Messaging; Treatment Outcome; Young Adult	10.1186/s12889-016-3848-5	https://www.cochranelibrary.com/central/doi/10.1002/central/CN-01382102/full	Tobacco Addiction
CN-01403928	Cobos-Campos, R; Api��aniz Fern��ndez de Larrinoa, A; S��ez de Lafuente Mori��igo, A; Parraza Diez, N; Aizpuru Barandiaran, F	Effectiveness of Text Messaging as an Adjuvant to Health Advice in Smoking Cessation Programs in Primary Care. A Randomized Clinical Trial	Nicotine & tobacco research	2017	Introduction: Smoking remains a major risk factor for chronic diseases. Health advice is considered one of the most cost���effective interventions; however, changes produced by counseling tend not to persist over time, it is necessary to implement enforcement mechanisms. Methods: Randomized clinical trial to evaluate the effectiveness of a combined program that includes health advice and text mes…	19	8	901���907	Cochrane Central Register of Controlled Trials (CENTRAL)	PUBMED 27838659	EMBASE 617602316				Journal Article; Randomized Controlled Trial	*clinical effectiveness; *health care system; *primary medical care; *smoking cessation; *text messaging; Adult; Article; Cell Phone; Computer language; Controlled study; Female; Health program; Health promotion; Human; Humans; Lifestyle; Logistic regression analysis; Major clinical study; Male; Medical record; Mobile application; Mobile phone; Primary Health Care [*methods]; Priority journal; Pr…	10.1093/ntr/ntw300	https://www.cochranelibrary.com/central/doi/10.1002/central/CN-01403928/full	Tobacco Addiction
CN-02008357	Pollak, KI; Lyna, P; Gao, X; Noonan, D; Bejarano Hernandez, S; Subudhi, S; Swamy, GK; Fish, LJ	Efficacy of a Texting Program to Promote Cessation Among Pregnant Smokers: a Randomized Control Trial	Nicotine & tobacco research	2020	INTRODUCTION: Smoking during pregnancy poses serious risks to baby and mother. Few disseminable programs exist to help pregnant women quit or reduce their smoking. We hypothesized that an SMS text���delivered scheduled gradual reduction (SGR) program plus support texts would outperform SMS support messages alone. METHODS: We recruited 314 pregnant women from 14 prenatal clinics. Half of the women…	22	7	1187���1194	Cochrane Central Register of Controlled Trials (CENTRAL)	PUBMED 31647564	EMBASE 629692536				Journal Article; Randomized Controlled Trial; Research Support, N.I.H., Extramural	*drug efficacy; *smoking cessation; *text messaging; *third trimester pregnancy; Adult; Article; Cigarette; Controlled study; Female; Health Behavior; Human; Humans; Infant; Major clinical study; Multicenter study; Outcome assessment; Pregnancy; Pregnant woman; Prevalence; Randomized controlled trial; Relapse; Smoke; Smokers [*psychology]; Smoking Cessation [*methods]; Smoking [psychology, *thera…	10.1093/ntr/ntz174	https://www.cochranelibrary.com/central/doi/10.1002/central/CN-02008357/full	Tobacco Addiction; Pregnancy and Childbirth
CN-01125315	Stanczyk, NE; de Vries, H; Candel, MJ; Muris, JW; Bolman, CA	Effectiveness of video- versus text-based computer-tailored smoking cessation interventions among smokers after one year	Preventive medicine	2016	Background: In western countries, smoking prevalence rates are high among smokers unmotivated to quit and those with a lower socioeconomic status (LSES). Multiple computer tailoring and the use of audio���visual aids may improve such interventions and increase cessation in LSES smokers. This study assessed the 12���month effectiveness of a video��� and text���based computer���tailored interventio…	82		42���50	Cochrane Central Register of Controlled Trials (CENTRAL)	PUBMED 26577867	EMBASE 607059138				Comparative Study; Journal Article; Randomized Controlled Trial; Research Support, Non���U.S. Gov't	*smoking cessation; *smoking cessation program; *text based computer tailored smoking cessation; *video based computer tailored smoking cessation; Adult; Article; Audiovisual aid; Clinical effectiveness; Computers; Controlled study; Educational status; Fagerstrom Test for Nicotine Dependence; Female; Health Promotion; Human; Humans; Income; Intention to treat analysis; Intervention study; Male; M…	10.1016/j.ypmed.2015.11.002	https://www.cochranelibrary.com/central/doi/10.1002/central/CN-01125315/full	Tobacco Addiction
CN-01081610	Skov-Ettrup, LS; Ringgaard, LW; Dalum, P; Flensborg-Madsen, T; Thygesen, LC; Tolstrup, JS	Comparing tailored and untailored text messages for smoking cessation: a randomized controlled trial among adolescent and young adult smokers	Health education research	2014	The aim was to compare the effectiveness of untailored text messages for smoking cessation to tailored text messages delivered at a higher frequency. From February 2007 to August 2009, 2030 users of an internet���based smoking cessation program with optional text message support aged 15���25 years were consecutively randomized to versions of the program that offered either tailored or untailored …	29	2	195���205	Cochrane Central Register of Controlled Trials (CENTRAL)	PUBMED 24399268					Comparative Study; Journal Article; Randomized Controlled Trial; Research Support, Non���U.S. Gov't	Adolescent; Adult; Female; Health Knowledge, Attitudes, Practice; Humans; Male; Self Efficacy; Smoking Cessation [*methods, psychology]; Smoking Prevention; Smoking [epidemiology, psychology]; Text Messaging; Young Adult	10.1093/her/cyt112	https://www.cochranelibrary.com/central/doi/10.1002/central/CN-01081610/full	Tobacco Addiction
CN-01787759	Liao, Y; Wu, Q; Kelly, BC; Zhang, F; Tang, YY; Wang, Q; Ren, H; Hao, Y; Yang, M; Cohen, J; Tang, J	Effectiveness of a text-messaging-based smoking cessation intervention ("Happy Quit") for smoking cessation in China: a randomized controlled trial	PLoS medicine	2018	Background: China has the highest global prevalence of cigarette smokers, accounting for more than 40% of the total cigarette consumption in the world. Considering the shortage of smoking cessation services in China, and the acceptability, feasibility, and efficacy of mobile���phone���based text messaging interventions for quitting smoking in other countries, we conducted a mobile���phone���based…	15	12	e1002713	Cochrane Central Register of Controlled Trials (CENTRAL)	PUBMED 30562352	EMBASE 625809383				Journal Article; Randomized Controlled Trial; Research Support, Non���U.S. Gov't	*smoking cessation; *text messaging; Adolescent; Adult; Article; Biochemical analysis; China [epidemiology]; Cognitive behavioral therapy; Female; Follow up; Happiness; High frequency messaging; Human; Humans; Low frequency messaging; Major clinical study; Male; Medical information; Multicenter study; Outcome assessment; Prevalence; Randomized controlled trial; Risk factor; Self report; Single bl…	10.1371/journal.pmed.1002713	https://www.cochranelibrary.com/central/doi/10.1002/central/CN-01787759/full	Tobacco Addiction
CN-01154783	M��ssener, U; Bendtsen, M; Karlsson, N; White, IR; McCambridge, J; Bendtsen, P	Effectiveness of Short Message Service Text-Based Smoking Cessation Intervention Among University Students: a Randomized Clinical Trial	JAMA internal medicine	2016	IMPORTANCE: Smoking is globally the most important preventable cause of ill health and death. Mobile telephone interventions and, in particular, short message service (SMS) text messaging, have the potential to overcome access barriers to traditional health services, not least among young people. OBJECTIVE: To determine the effectiveness of a text���based smoking cessation intervention among youn…	176	3	321���328	Cochrane Central Register of Controlled Trials (CENTRAL)	PUBMED 26903176	EMBASE 609612796				Journal Article; Randomized Controlled Trial; Research Support, Non���U.S. Gov't	*program effectiveness; *smoking cessation program; *text messaging; *university student; Adult; Article; Attributable risk; Controlled study; Evidence based practice; Female; Human; Humans; Male; Motivation; Normal human; Peer group; Prevalence; Priority journal; Randomized controlled trial; Self Report; Self report; Single blind procedure; Single���Blind Method; Smoking; Smoking Cessation [*met…	10.1001/jamainternmed.2015.8260	https://www.cochranelibrary.com/central/doi/10.1002/central/CN-01154783/full	Tobacco Addiction
CN-01991656	Hammett, E; Veldheer, S; Hrabovsky, S; Yingst, J; Berg, A; Poole, E; Stauffer, D; Foulds, J	TXT2STAYQUIT: pilot Randomized Trial of Brief Automated Smoking Cessation Texting Intervention for Inpatient Smokers Discharged from the Hospital	Journal of hospital medicine	2018		13	7	488���489	Cochrane Central Register of Controlled Trials (CENTRAL)	PUBMED 29370320					Letter; Randomized Controlled Trial; Research Support, N.I.H., Extramural	Adult; Female; Hospitals; Humans; Inpatients; Male; Patient Discharge; Pennsylvania; Pilot Projects; Smokers [*statistics & numerical data]; Smoking Cessation [*methods, *statistics & numerical data]; Text Messaging	10.12788/jhm.2907	https://www.cochranelibrary.com/central/doi/10.1002/central/CN-01991656/full	Tobacco Addiction
CN-00832524	Naughton, F; Prevost, AT; Gilbert, H; Sutton, S	Randomized controlled trial evaluation of a tailored leaflet and SMS text message self-help intervention for pregnant smokers (MiQuit)	Nicotine & tobacco research	2012	INTRODUCTION: Study aims were to assess the feasibility and acceptability of a tailored self���help smoking cessation intervention for pregnant smokers (MiQuit). Secondary aims were to assess whether MiQuit affected cognitive determinants of quitting and to provide a range of potential effect sizes of the intervention effect on smoking abstinence. METHODS: A randomized controlled trial was undert…	14	5	569���577	Cochrane Central Register of Controlled Trials (CENTRAL)	PUBMED 22311960	EMBASE 364730919				Journal Article; Randomized Controlled Trial; Research Support, Non���U.S. Gov't	Feasibility Studies; Female; Humans; Outcome and Process Assessment, Health Care; Pregnancy; Pregnancy Complications; Prevalence; Smoking Cessation; Smoking [*epidemiology]; Text Messaging; United Kingdom [epidemiology]	10.1093/ntr/ntr254	https://www.cochranelibrary.com/central/doi/10.1002/central/CN-00832524/full	Tobacco Addiction; Pregnancy and Childbirth
CN-01051138	Mehring, M; Haag, M; Linde, K; Wagenpfeil, S; Schneider, A	Effects of a guided web-based smoking cessation program with telephone counseling: a cluster randomized controlled trial	Journal of medical Internet research	2014	BACKGROUND: Preliminary findings suggest that Web���based interventions may be effective in achieving significant smoking cessation. To date, very few findings are available for primary care patients, and especially for the involvement of general practitioners. OBJECTIVE: Our goal was to examine the short���term effectiveness of a fully automated Web���based coaching program in combination with a…	16	9	e218	Cochrane Central Register of Controlled Trials (CENTRAL)	PUBMED 25253539					Journal Article; Randomized Controlled Trial; Research Support, Non���U.S. Gov't	Adult; Counseling; Female; General Practitioners; Humans; Intention to Treat Analysis; Internet; Male; Middle Aged; Primary Health Care; Smoking Cessation [*methods]; Text Messaging; Treatment Outcome	10.2196/jmir.3536	https://www.cochranelibrary.com/central/doi/10.1002/central/CN-01051138/full	Tobacco Addiction
CN-01170670	Frederix, I; Hansen, D; Coninx, K; Vandervoort, P; Vandijck, D; Hens, N; Van Craenenbroeck, E; Van Driessche, N; Dendale, P	Medium-Term Effectiveness of a Comprehensive Internet-Based and Patient-Specific Telerehabilitation Program With Text Messaging Support for Cardiac Patients: randomized Controlled Trial	Journal of medical Internet research	2015	BACKGROUND: Cardiac telerehabilitation has been introduced as an adjunct or alternative to conventional center���based cardiac rehabilitation to increase its long���term effectiveness. However, before large���scale implementation and reimbursement in current health care systems is possible, well���designed studies on the effectiveness of this new additional treatment strategy are needed. OBJECTIV…	17	7	e185	Cochrane Central Register of Controlled Trials (CENTRAL)	PUBMED 26206311					Journal Article; Multicenter Study; Randomized Controlled Trial; Research Support, Non���U.S. Gov't	Adult; Coronary Artery Disease [*rehabilitation]; Exercise; Female; Humans; Internet; Male; Middle Aged; Prospective Studies; Quality of Life; Rehabilitation Centers; Surveys and Questionnaires; Telerehabilitation [*methods]; Text Messaging	10.2196/jmir.4799	https://www.cochranelibrary.com/central/doi/10.1002/central/CN-01170670/full	Tobacco Addiction
CN-01170783	Filion, AJ; Darlington, G; Chaput, JP; Ybarra, M; Haines, J	Examining the influence of a text message-based sleep and physical activity intervention among young adult smokers in the United States	BMC public health	2015	BACKGROUND: Sleep and physical activity are two health behaviors associated with improved smoking cessation outcomes. Text message���based interventions have previously been used to promote physical activity and smoking cessation; however, this type of intervention has not targeted sleep habits. This study examined the effectiveness of a text message���based active control intervention in improvi…	15		671	Cochrane Central Register of Controlled Trials (CENTRAL)	PUBMED 26178640					Journal Article; Randomized Controlled Trial; Research Support, N.I.H., Extramural	Adolescent; Adult; Exercise; Female; Health Behavior; Humans; Male; Motor Activity; Sleep; Smoking Cessation [*methods]; Text Messaging; Tobacco Use Disorder [*therapy]; United States; Young Adult	10.1186/s12889-015-2045-2	https://www.cochranelibrary.com/central/doi/10.1002/central/CN-01170783/full	Tobacco Addiction
CN-01113114	Stanczyk, NE; Smit, ES; Schulz, DN; de Vries, H; Bolman, C; Muris, JW; Evers, SM	An economic evaluation of a video- and text-based computer-tailored intervention for smoking cessation: a cost-effectiveness and cost-utility analysis of a randomized controlled trial	PloS one	2014	BACKGROUND: Although evidence exists for the effectiveness of web���based smoking cessation interventions, information about the cost���effectiveness of these interventions is limited. OBJECTIVE: The study investigated the cost���effectiveness and cost���utility of two web���based computer���tailored (CT) smoking cessation interventions (video��� vs. text���based CT) compared to a control conditi…	9	10	e110117	Cochrane Central Register of Controlled Trials (CENTRAL)	PUBMED 25310007					Journal Article; Randomized Controlled Trial; Research Support, Non���U.S. Gov't	Computers; Cost���Benefit Analysis; Demography; Female; Follow���Up Studies; Humans; Male; Middle Aged; Outcome Assessment, Health Care; Smoking Cessation [*economics]; Text Messaging; Video Recording	10.1371/journal.pone.0110117	https://www.cochranelibrary.com/central/doi/10.1002/central/CN-01113114/full	Tobacco Addiction
CN-01621600	Huo, X; Spatz, ES; Ding, Q; Horak, P; Zheng, X; Masters, C; Zhang, H; Irwin, ML; Yan, X; Guan, W; Li, J; Li, X; Spertus, JA; Masoudi, FA; Krumholz, HM; Jiang, L	Design and rationale of the Cardiovascular Health and Text Messaging (CHAT) Study and the CHAT-Diabetes Mellitus (CHAT-DM) Study: two randomised controlled trials of text messaging to improve secondary prevention for coronary heart disease and diabetes	BMJ open	2017	INTRODUCTION: Mobile health interventions have the potential to promote risk factor management and lifestyle modification, and are a particularly attractive approach for scaling across healthcare systems with limited resources. We are conducting two randomised trials to evaluate the efficacy of text message���based health messages in improving secondary coronary heart disease (CHD) prevention amo…	7	12	e018302	Cochrane Central Register of Controlled Trials (CENTRAL)	PUBMED 29273661					Journal Article; Multicenter Study; Randomized Controlled Trial; Research Support, Non���U.S. Gov't; Research Support, U.S. Gov't, P.H.S.	Adolescent; Adult; Aged; Aged, 80 and over; Blood Pressure; China; Coronary Disease [*prevention & control]; Diabetes Mellitus, Type 1 [*prevention & control]; Diabetes Mellitus, Type 2 [*prevention & control]; Exercise; Female; Glycated Hemoglobin A [analysis]; Humans; Life Style; Male; Medication Adherence; Middle Aged; Motivation; Research Design; Risk Factors; Secondary Prevention [*methods];…	10.1136/bmjopen-2017-018302	https://www.cochranelibrary.com/central/doi/10.1002/central/CN-01621600/full	Tobacco Addiction; Hypertension
CN-02245010	Xia, W; Li, WHC; Cai, W; Song, P; Zhou, X; Lam, KKW; Ho, LLK; Zeng, C; Ho, KY	The effectiveness of a video-based smoking cessation intervention focusing on maternal and child health to help Chinese expectant fathers quit smoking: an open-label, single-blind, three-arm, randomised controlled trial	Lancet	2020	Background: More than a third of Chinese expectant fathers are smokers. Secondhand smoke can cause adverse pregnancy outcomes. The implementation of interventions to help expectant fathers quit smoking is crucial. Video���based intervention has been increasingly used in health promotion. We examined the effectiveness of a video���based smoking cessation intervention focusing on maternal and child…	396		S3���	Cochrane Central Register of Controlled Trials (CENTRAL)		EMBASE 2010078526				Journal: Conference Abstract	*child health; *expectant father; *smoking cessation program; *videorecording; Adult; Cigarette; Clinical practice; Cognitive defect; Communication barrier; Conference abstract; Controlled study; Counseling; Expired air; Female; Follow up; Gynecology; Habit; Health promotion; Hong Kong; Human; Informed consent; Institutional review; Lifestyle; Major clinical study; Male; Mandarin; Medical record;…	10.1016/S0140-6736(20)32423-5	https://www.cochranelibrary.com/central/doi/10.1002/central/CN-02245010/full	Tobacco Addiction; Pregnancy and Childbirth
CN-01918057	White, JS; Toussaert, S; Thrul, J; Bontemps-Jones, J; Abroms, L; Westmaas, JL	Peer Mentoring and Automated Text Messages for Smoking Cessation: a Randomized Pilot Trial	Nicotine & tobacco research	2020	INTRODUCTION: Text���messaging programs for smoking cessation, while efficacious, have high dropout rates. To address this problem, we developed and tested the feasibility and early efficacy of a peer���mentoring intervention for smoking cessation provided by former smokers. METHODS: Adult US smokers were recruited nationally into a randomized pilot trial (N = 200), comparing 6���8 weeks of autom…	22	3	371���380	Cochrane Central Register of Controlled Trials (CENTRAL)	PUBMED 30892616	EMBASE 626907829				Journal Article; Randomized Controlled Trial; Research Support, Non���U.S. Gov't	*mentoring; *smoking cessation; Adult; Article; Controlled study; Ex���smoker; Feasibility study; Female; Health Behavior; Human; Humans; Major clinical study; Male; Mentor; Mentoring [*methods]; Middle Aged; Outcome assessment; Peer Group; Perception; Pilot Projects; Prevalence; Program acceptability; Randomized controlled trial; Satisfaction; Self Report; Smoking Cessation [*methods]; Smoking […	10.1093/ntr/ntz047	https://www.cochranelibrary.com/central/doi/10.1002/central/CN-01918057/full	Tobacco Addiction
CN-01078325	Walters, J; Ferguson, S	Mobile phone text messages to deliver behavioural support for smoking cessation in smokers motivated to quit	Respirology (carlton, vic.)	2015		20	Suppl 2	60	Cochrane Central Register of Controlled Trials (CENTRAL)									https://www.cochranelibrary.com/central/doi/10.1002/central/CN-01078325/full	HS-HANDSRCH; HS-AIRWAYS; Tobacco Addiction
CN-02324579	Shelley, D; Jiang, N; Cleland, C; Nguyen, T; Abroms, L; Nguyen, N	Adaptation and assessment of a text message cessation intervention for tobacco users in Viet Nam	Cancer epidemiology biomarkers and prevention	2021	Purpose: Text message (i.e., short message service, SMS) smoking cessation interventions have demonstrated efficacy, but most evaluations were conducted in high���income countries. We assessed the feasibility, acceptability and preliminary efficacy of a smoking cessation SMS intervention adapted to the sociocultural context, language and communication styles of Vietnamese smokers. Methods: Partic…	30	7 SUPPL		Cochrane Central Register of Controlled Trials (CENTRAL)		EMBASE 635882220				Journal: Conference Abstract	*Viet Nam; *smoking cessation; Adult; Cigarette; Conference abstract; Controlled study; Craving; Drug efficacy; Feasibility study; Female; Health hazard; Human; Human experiment; Interview; Language; Major clinical study; Male; Pilot study; Randomized controlled trial; Satisfaction; Skill; Smoking cessation program; Telephone	10.1158/1538-7755.ASGCR21-17	https://www.cochranelibrary.com/central/doi/10.1002/central/CN-02324579/full	Tobacco Addiction
CN-01000333	Douglas, N; Free, C	'Someone batting in my corner': experiences of smoking-cessation support via text message	British journal of general practice	2013	BACKGROUND: The txt2stop trial demonstrated that smoking���cessation support delivered by text message doubles biochemically verified abstinence at 6 months. There was no significant heterogeneity in any of the pre���specified subgroups. AIM: To explore participants' experiences of the txt2stop intervention via a qualitative study using telephone interviews. DESIGN AND SETTING: Qualitative teleph…	63	616	e768���76	Cochrane Central Register of Controlled Trials (CENTRAL)	PUBMED 24267860					Journal Article; Randomized Controlled Trial; Research Support, Non���U.S. Gov't	Adult; Attitude to Health; Behavior, Addictive [psychology]; Case���Control Studies; Feedback, Psychological; Female; Humans; Male; Middle Aged; Motivation; Patient Education as Topic [methods]; Patient Satisfaction; Recurrence; Smoking Cessation [*methods, psychology]; Social Support; Text Messaging; Treatment Outcome; Young Adult	10.3399/bjgp13X674459	https://www.cochranelibrary.com/central/doi/10.1002/central/CN-01000333/full	Tobacco Addiction
CN-02212207	Intarut, N; Wongkongdech, R; Thronsao, C	The Effects of Text Message and Infographic on Reducing the Number Cigarettes Consumption: a Randomized Controlled Trial	Asian Pacific journal of cancer prevention	2020	OBJECTIVE: To test the effect of a text���message and infographic to promote smokers quit smoking. Methods: A randomized control trial was conducted in two provinces of northeast Thailand. Three hundred and ninety���six participants were allocated to either a text���message and infographic group or a control group. We assessed the primary outcome by self���reported 7���day point prevalence smokin…	21	11	3413���3419	Cochrane Central Register of Controlled Trials (CENTRAL)	PUBMED 33247703	EMBASE 633548665				Journal Article; Randomized Controlled Trial	*cigarette; *smoking cessation; Adult; Article; Case���Control Studies; Clinical assessment; Controlled study; Data Visualization; Female; Follow up; Follow���Up Studies; Human; Humans; Major clinical study; Male; Outcome assessment; Prevalence; Prognosis; Randomized controlled trial; Smoke; Smoking Cessation [*statistics & numerical data]; Smoking [*epidemiology, psychology]; Statistical signifi…	10.31557/APJCP.2020.21.11.3413	https://www.cochranelibrary.com/central/doi/10.1002/central/CN-02212207/full	Tobacco Addiction
CN-01662471	NCT03640767,	Effectiveness of Text Message-based Rehabilitation Program for Patients With Peripheral Artery Disease	https://clinicaltrials.gov/show/NCT03640767	2018	Background Peripheral artery disease (PAD) is a circulatory disease which associated with narrowing of arteries in the lower limbs. It is also a common atherosclerotic vascular disease affecting 3���12% of the global population [1]. With aging of the global population and increasing industrialization, PAD is expected to increase further in the next few decades. Worse of all, PAD increases risk of…				Cochrane Central Register of Controlled Trials (CENTRAL)			CTgov NCT03640767				Peripheral Arterial Disease		https://www.cochranelibrary.com/central/doi/10.1002/central/CN-01662471/full	Tobacco Addiction
CN-00853502	Devries, KM; Kenward, MG; Free, CJ	Preventing smoking relapse using text messages: analysis of data from the txt2stop trial	Nicotine & tobacco research	2013	INTRODUCTION: Interactive text message���based technologies which operate in real time have the potential to be especially effective for delivery of relapse prevention interventions. We examined predictors of use of a text message system for providing support for lapses and cravings, describe the natural history of requests for support, and predictors of time to requests for support. METHODS: Dat…	15	1	77���82	Cochrane Central Register of Controlled Trials (CENTRAL)	PUBMED 22523120	EMBASE 366344548				Journal Article; Randomized Controlled Trial; Research Support, Non���U.S. Gov't	Adolescent; Adult; Aged; Female; Humans; London; Male; Middle Aged; Proportional Hazards Models; Prospective Studies; Secondary Prevention; Smoking Cessation [*psychology]; Smoking Prevention; Text Messaging [*statistics & numerical data]; Time Factors; Young Adult	10.1093/ntr/nts086	https://www.cochranelibrary.com/central/doi/10.1002/central/CN-00853502/full	Tobacco Addiction
CN-01979477	He, W; Thiagalingam, A; Ali, F; O'Shea, K; Phillips, K; McIntyre, D; Singleton, A; Priestley, M; Thomas, S; Chow, C	Development of Mobile Phone Text Messages Targeting Smoking Cessation in Surgical Patients	Heart lung and circulation	2019	Background: Mobile health interventions that support smoking cessation can be an effective, low cost, scalable method for reducing cardiovascular complications and improving post���operative morbidity in surgical patients. Objective: This study aimed to develop a bank of text messages to support and provide information to surgical patients regarding smoking cessation. Methods: Text messages were …	28		S362���S363	Cochrane Central Register of Controlled Trials (CENTRAL)		EMBASE 2002234485				Journal: Conference Abstract	*mobile phone; *smoking cessation; *surgical patient; Adult; Cardiovascular disease; Clinician; Conference abstract; Controlled study; Female; Human; Likert scale; Male; Practice guideline; Randomized controlled trial; Reading	10.1016/j.hlc.2019.06.534	https://www.cochranelibrary.com/central/doi/10.1002/central/CN-01979477/full	Tobacco Addiction
CN-02322250	Graham, AL; Papandonatos, GD; Cha, S; Amato, MS; Jacobs, MA; Cohn, AM; Abroms, LC; Whittaker, R	Effectiveness of an optimized text message and Internet intervention for smoking cessation: a randomized controlled trial	Addiction (Abingdon, England)	2021	AIMS: To evaluate the effectiveness of a combined Internet and text message intervention for smoking cessation compared with an Internet intervention alone. The text message intervention was optimized for engagement in an earlier Multiphase Optimization (MOST) screening phase. DESIGN: A parallel, 2���group, individually randomized clinical trial (RCT) was conducted in a MOST confirming phase. Rec…				Cochrane Central Register of Controlled Trials (CENTRAL)	PUBMED 34472676	EMBASE 636042952				Journal: Article in Press	*factorial design; *smoking cessation; *text messaging; *tobacco dependence; *web���based intervention; Adult; Article; Controlled study; Current smoker; Female; Follow up; Friend; Human; Major clinical study; Male; Outcome assessment; Point prevalence; Randomization; Randomized controlled trial; Satisfaction; United States	10.1111/add.15677	https://www.cochranelibrary.com/central/doi/10.1002/central/CN-02322250/full	Tobacco Addiction
CN-01153403	Shaw, RJ; Pollak, K; Zullig, LL; Bennett, G; Hawkins, K; Lipkus, I	Feasibility and smokers' evaluation of self-generated text messages to promote quitting	Nicotine & tobacco research	2016	Introduction: Cigarette smoking is a leading cause of preventable mortality. Mobile technologies, including text messaging, provide opportunities to promote quitting. Many text messaging��� based cessation interventions contain content created by experts. However, smokers may be best persuaded by receipt of text messages they created based on their reasons for quitting, assisted or not by a motiv…	18	5	1206���1209	Cochrane Central Register of Controlled Trials (CENTRAL)	PUBMED 26647104	EMBASE 610255282				Journal: Article	*smoking cessation; *text messaging; Article; Audio recording; Behavioral counseling; Clinical article; Controlled study; Counseling; Evaluation study; Feasibility study; Female; Human; Male; Motivation; Priority journal; Randomized controlled trial; Self evaluation; Smoking	10.1093/ntr/ntv268	https://www.cochranelibrary.com/central/doi/10.1002/central/CN-01153403/full	Tobacco Addiction
CN-01393789	Mussener, U; Bendtsen, M; McCambridge, J; Bendtsen, P	User satisfaction with the structure and content of the NEXit intervention, a text messaging-based smoking cessation programme	BMC public health	2016	BACKGROUND: Smoking is still the leading cause of preventable ill health and death. There is a limited amount of evidence for effective smoking cessation interventions among young people. To address this, a text messaging���based smoking cessation programme, the NEXit intervention, was developed. Short���term effectiveness, measured immediately after the 12���week intervention revealed that 26% o…	16	1	1179	Cochrane Central Register of Controlled Trials (CENTRAL)		EMBASE 617444239				Article	*patient satisfaction; *procedures; *text messaging; Adolescent; Adult; Child health care; Controlled study; Female; Human; Male; Questionnaire; Randomized controlled trial; Smoking cessation; Student; Sweden; Treatment outcome; Young adult		https://www.cochranelibrary.com/central/doi/10.1002/central/CN-01393789/full	Tobacco Addiction
CN-02263665	Tucker, JS; Linnemayr, S; Pedersen, ER; Shadel, WG; Zutshi, R; DeYoreo, M; Cabreros, I	Pilot Randomized Clinical Trial of a Text Messaging-Based Intervention for Smoking Cessation Among Young People Experiencing Homelessness	Nicotine & tobacco research	2021	INTRODUCTION: Smoking rates are alarmingly high among young people experiencing homelessness (YEH), yet there are no evidence���based cessation programs for this population. This paper presents results from a pilot evaluation of a text messaging���based smoking cessation treatment, as an adjunct to brief group cessation counseling, to improve abstinence rates among 18���25 year old smokers experi…				Cochrane Central Register of Controlled Trials (CENTRAL)	PUBMED 33852730	EMBASE 634808538				Journal: Article in Press	*homelessness; *smoking cessation; *text messaging; Adult; Article; Behavior change; Cell culture; Clinical article; Clinical assessment; Clinical trial; Controlled study; Counseling; Effect size; Feasibility study; Female; Follow up; Human; Male; Mobile phone; Point prevalence; Randomized controlled trial; Smoking reduction; Young adult	10.1093/ntr/ntab055	https://www.cochranelibrary.com/central/doi/10.1002/central/CN-02263665/full	Tobacco Addiction
CN-01976845	Kruse, GR; Park, E; Chang, Y; Haberer, J; Abroms, L; Shahid, NN; Howard, S; Haas, J; Rigotti, NA	A proactive text messaging intervention with medication adherence support tailored to primary care populations: a pilot randomized trial of getready2quit	Journal of general internal medicine	2019	Background: Text messaging is an effective aid to help with smoking cessation, but it is unclear how to integrate it effectively into primary care settings. We developed and tested an automated, proactive, text messaging program with 2 novel uses: 1) to enhance motivation for smokers not ready to quit and 2) to promote adherence to nicotine replacement therapy (NRT). We present feasibility and ef…	34	2	S114���S115	Cochrane Central Register of Controlled Trials (CENTRAL)		EMBASE 629003291				Journal: Conference Abstract	*medication compliance; *primary medical care; *text messaging; Adult; African American; Alcoholism; Ambulatory care; Anxiety; Arousal; Cigarette; Conference abstract; Controlled study; Depression; E���mail; Feasibility study; Female; Follow up; Hispanic; Human; Major clinical study; Male; Medicaid; Middle aged; Motivation; Nicotine replacement therapy; Patient Health Questionnaire 2; Race; Rando…	10.1007/11606.1525-1497	https://www.cochranelibrary.com/central/doi/10.1002/central/CN-01976845/full	Tobacco Addiction
CN-01654146	Tang, J; Liao, Y	Effectiveness of a text messaging-based smoking cessation intervention (Happy Quit) in China: a randomised controlled trial	Lancet	2018	Background: The population of China has the highest proportion of cigarette smokers worldwide, accounting for more than 40% of the world's total cigarette consumption. Despite the acceptability, feasibility, and efficacy of mobile phone���based text messaging interventions for smoking in other countries, there is a lack of smoking cessation services in China. Here we assessed the efficacy of a mo…	392		S6���	Cochrane Central Register of Controlled Trials (CENTRAL)		EMBASE 2001217699				Journal: Conference Abstract	*China; *smoking cessation; *text messaging; Adult; Cigarette; Comparative effectiveness; Competition; Conference abstract; Controlled study; Disease course; Female; Follow up; Funding; Human; Major clinical study; Male; Mobile phone; Outcome assessment; Personnel; Randomized controlled trial; Sample size; Volunteer; Young adult	10.1016/S0140-6736(18)32635-7	https://www.cochranelibrary.com/central/doi/10.1002/central/CN-01654146/full	Tobacco Addiction
CN-01089806	Chow, CK; Redfern, J; Hillis, GS; Thakkar, J; Santo, K; Hackett, ML; Jan, S; Graves, N; de Keizer, L; Barry, T; Bompoint, S; Stepien, S; Whittaker, R; Rodgers, A; Thiagalingam, A	Effect of Lifestyle-Focused Text Messaging on Risk Factor Modification in Patients With Coronary Heart Disease: a Randomized Clinical Trial	JAMA	2015	IMPORTANCE: Cardiovascular disease prevention, including lifestyle modification, is important but underutilized. Mobile health strategies could address this gap but lack evidence of therapeutic benefit. OBJECTIVE: To examine the effect of a lifestyle���focused semipersonalized support program delivered by mobile phone text message on cardiovascular risk factors. DESIGN AND SETTING: The Tobacco, E…	314	12	1255���1263	Cochrane Central Register of Controlled Trials (CENTRAL)	PUBMED 26393848					Journal Article; Randomized Controlled Trial; Research Support, Non���U.S. Gov't	Blood Pressure; Body Mass Index; Cholesterol, LDL [blood]; Coronary Disease [blood, *prevention & control]; Exercise; Female; Humans; Life Style; Male; Middle Aged; Program Evaluation; Reminder Systems; Risk Factors; Single���Blind Method; Smoking; Text Messaging [*statistics & numerical data]; Time Factors	10.1001/jama.2015.10945	https://www.cochranelibrary.com/central/doi/10.1002/central/CN-01089806/full	Tobacco Addiction
CN-00523506	Rodgers, A; Corbett, T; Bramley, D; Riddell, T; Wills, M; Lin, RB; Jones, M	Do u smoke after txt? Results of a randomised trial of smoking cessation using mobile phone text messaging	Tobacco control	2005	OBJECTIVES: To determine the effectiveness of a mobile phone text messaging smoking cessation programme. DESIGN: Randomised controlled trial SETTING: New Zealand PARTICIPANTS: 1705 smokers from throughout New Zealand who wanted to quit, were aged over 15 years, and owned a mobile phone were randomised to an intervention group that received regular, personalised text messages providing smoking ces…	14	4	255���261	Cochrane Central Register of Controlled Trials (CENTRAL)	PUBMED 16046689					Clinical Trial; Journal Article; Randomized Controlled Trial; Research Support, Non���U.S. Gov't	Adolescent; Adult; Cell Phone; Confidence Intervals; Female; Follow���Up Studies; Health Education [methods]; Humans; Income; Male; Patient Selection; Smoking Cessation [*methods]; Smoking Prevention; Treatment Outcome	10.1136/tc.2005.011577	https://www.cochranelibrary.com/central/doi/10.1002/central/CN-00523506/full	SR-HEALTHP; Tobacco Addiction
CN-02261142	Abroms, LC; Wu, K-C; Krishnan, N; Long, M; Belay, S; Sherman, S; McCarthy, M	A Pilot Randomized Controlled Trial of Text Messaging to Increase Tobacco Treatment Reach in the Emergency Department	Nicotine & tobacco research	2021	BACKGROUND: Automated text messaging programs have been studied as a treatment tool, but have not been studied as an outreach tool to increase the reach of smoking cessation treatment. METHODS: Two distinct text messaging programs were developed. One was aimed at connecting smokers to quitline phone counseling via text message (Text4Coach (T4C)) and the other was aimed at connecting smokers to a …				Cochrane Central Register of Controlled Trials (CENTRAL)	PUBMED 33684207	EMBASE 634534213				Journal: Article in Press	*emergency ward; *smoking cessation; *text messaging; Adult; Article; Controlled study; Counseling; Female; Follow up; Friend; Human; Lowest income group; Major clinical study; Medicaid; Outcome assessment; Randomized controlled trial; Satisfaction; Urban hospital	10.1093/ntr/ntab036	https://www.cochranelibrary.com/central/doi/10.1002/central/CN-02261142/full	Tobacco Addiction
CN-02228679	Camenga, DR; Bernstein, SL; Dziura, J; Fiellin, L; Krishnan-Sarin, S	Feasibility of text messaging to augment brief advice and nicotine replacement therapy for smoking cessation in college students	Journal of American college health	2019	Objective: To test the feasibility of a university health center���delivered smoking cessation intervention that adds a 6���week course of text messaging to brief advice and nicotine patch therapy. Participants: Young adult cigarette smokers (n���=���40) from 2 universities from January 2015 to May 2016. Methods: Randomized controlled trial comparing brief advice, nicotine patch therapy and: (1) …			1���8	Cochrane Central Register of Controlled Trials (CENTRAL)	PUBMED 31373882	EMBASE 629020442				Journal: Article in Press	*college student; *feasibility study; *nicotine replacement therapy; *smoking cessation; *text messaging; Adult; Article; Cigarette; Clinical article; Controlled study; Drug therapy; Female; Human; Male; Outcome assessment; Randomized controlled trial; Satisfaction; Young adult	10.1080/07448481.2019.1643730	https://www.cochranelibrary.com/central/doi/10.1002/central/CN-02228679/full	Tobacco Addiction
CN-02003320		Culturally-tailored text-messaging intervention for smoking cessation in rural American Indian communities: rationale, design, and methods	Contemporary clinical trials communications	2019	Background: American Indian (AI) and Alaska Native (AN) communities experience disproportionately high rates of tobacco use when compared to the overall U.S. population, especially among rural populations. Methods: We implemented a single���blind, randomized clinical trial of a text messaging���based smoking cessation intervention through the tobacco quitlines of five states (Alaska, Minnesota, N…	15			Cochrane Central Register of Controlled Trials (CENTRAL)		EMBASE 2001864768				Journal: Article	*rural population; *smoking cessation program; *text messaging; Adult; American Indian; Article; College student; Controlled study; Emotion; Female; Follow up; Human; Informed consent; Major clinical study; Male; Nicotine replacement therapy; Patient counseling; Priority journal; Questionnaire; Self help; Smoking; Tobacco dependence	10.1016/j.conctc.2019.100363	https://www.cochranelibrary.com/central/doi/10.1002/central/CN-02003320/full	Tobacco Addiction
CN-01260582	Graham, AL; Jacobs, MA; Cohn, AM; Cha, S; Abroms, LC; Papandonatos, GD; Whittaker, R	Optimising text messaging to improve adherence to web-based smoking cessation treatment: a randomised control trial protocol	BMJ open	2016	INTRODUCTION: Millions of smokers use the Internet for smoking cessation assistance each year; however, most smokers engage minimally with even the best designed websites. The ubiquity of mobile devices and their effectiveness in promoting adherence in other areas of health behaviour change make them a promising tool to address adherence in Internet smoking cessation interventions. Text messaging…	6	3	e010687	Cochrane Central Register of Controlled Trials (CENTRAL)	PUBMED 27029775	EMBASE 609356405				Journal Article; Randomized Controlled Trial; Research Support, N.I.H., Extramural	*smoking cessation; *text messaging; Adolescent; Adult; Aged; Aged, 80 and over; Clinical Protocols; Comparative effectiveness; Controlled clinical trial; Ethics; Exploratory research; Factorial design; Female; Health Promotion [*methods]; Human; Humans; Internet; Internet [*statistics & numerical data]; Major clinical study; Male; Middle Aged; Patient Compliance [*statistics & numerical data]; P…	10.1136/bmjopen-2015-010687	https://www.cochranelibrary.com/central/doi/10.1002/central/CN-01260582/full	Tobacco Addiction
CN-01996826	Gram, IT; Larbi, D; Wangberg, SC	Comparing the Efficacy of an Identical, Tailored Smoking Cessation Intervention Delivered by Mobile Text Messaging Versus Email: randomized Controlled Trial	JMIR mhealth and uhealth	2019	BACKGROUND: There is a need to deliver smoking cessation support at a population level, both in developed and developing countries. Studies on internet���based and mobile phone���based smoking cessation interventions have shown that these methods can be as effective as other methods of support, and they can have a wider reach at a lower cost. OBJECTIVE: This randomized controlled trial (RCT) aime…	7	9	e12137	Cochrane Central Register of Controlled Trials (CENTRAL)	PUBMED 31573935	EMBASE 629489069				Journal Article; Randomized Controlled Trial; Research Support, Non���U.S. Gov't	*comparative effectiveness; *e���mail; *mobile phone; *smoking cessation program; *telehealth; *text messaging; Adolescent; Adult; Aged; Algorithm; Article; Behavior Therapy [instrumentation, standards]; Cigarette smoking; Controlled study; Double blind procedure; Double���Blind Method; Effect size; Electronic Mail [instrumentation, standards, statistics & numerical data]; Female; Follow up; Huma…	10.2196/12137	https://www.cochranelibrary.com/central/doi/10.1002/central/CN-01996826/full	Tobacco Addiction
CN-02188340	ISRCTN13455271,	Effects of a text messaging smoking cessation intervention among online help seekers and primary healthcare visitors in Sweden	https://trialsearch.who.int/Trial2.aspx?TrialID=ISRCTN13455271	2020	INTERVENTION: Allocation will be done according to a computer���generated random sequence. Participants will prior to randomization be stratified according to which of the two versions of the intervention is appropriate (general or surgery). Block randomization will be used to ensure an equal number of participants in each group within stratum. Random block sizes of 2 and 4 will be used in order …				Cochrane Central Register of Controlled Trials (CENTRAL)					ICTRP ISRCTN13455271				https://www.cochranelibrary.com/central/doi/10.1002/central/CN-02188340/full	Tobacco Addiction
CN-01401802	Liao, Y; Wu, Q; Tang, J; Zhang, F; Wang, X; Qi, C; He, H; Long, J; Kelly, BC; Cohen, J	The efficacy of mobile phone-based text message interventions ('Happy Quit') for smoking cessation in China	BMC public health	2016	BACKGROUND: Considering the extreme shortage of smoking cessation services in China, and the acceptability, feasibility and efficacy of mobile phone���based text message interventions for quitting smoking in other countries, here we propose a study of "the efficacy of mobile phone���based text message interventions ('Happy Quit') for smoking cessation in China". The primary objective of this prop…	16	1	833	Cochrane Central Register of Controlled Trials (CENTRAL)	PUBMED 27543164					Journal Article; Randomized Controlled Trial	Adolescent; Adult; Behavior Therapy [methods]; Cell Phone; China; Female; Happiness; Humans; Male; Motivation; Pilot Projects; Program Evaluation; Research Design; Self Report; Single���Blind Method; Smoking Cessation [*methods]; Smoking Prevention; Telemedicine; Text Messaging; Tobacco Use Disorder [*therapy]; Treatment Outcome	10.1186/s12889-016-3528-5	https://www.cochranelibrary.com/central/doi/10.1002/central/CN-01401802/full	Tobacco Addiction
CN-02042350	NCT03231553,	Effectiveness and Cost-effectiveness of a Tailored Text Message Programme (MiQuit) for Smoking Cessation in Pregnancy	https://clinicaltrials.gov/show/NCT03231553	2017	Smoking in pregnancy is expensive; in the UK in 2010 the annual smoking���attributable maternal and infant health care costs were estimated at up to ��87.5 million. In high income countries 13% to 25% of pregnant women smoke and rates are increasing in developing ones. In the UK in 2010 26% of pregnant women smoked with highest rates seen amongst younger, socially disadvantaged women. However, pr…				Cochrane Central Register of Controlled Trials (CENTRAL)			CTgov NCT03231553						https://www.cochranelibrary.com/central/doi/10.1002/central/CN-02042350/full	Tobacco Addiction
CN-01153416	Nagelhout, GE; Janssen, E; Ruiter, RAC; de Vries, H	Pictorial cigarette warning labels: effects of severity and likelihood of risk messages	Nicotine & tobacco research	2016	Introduction: Pictorial cigarette warning labels often contain text���messages about severity of health risks and less often about the likelihood of health risks. We aimed to examine the influence of severity of risk versus likelihood of risk text���messages on information���seeking behavior. Methods: Study 1: An experimental study with a 2 (severity) �� 2 (likelihood) between���subjects design (…	18	5	1315���1323	Cochrane Central Register of Controlled Trials (CENTRAL)	PUBMED 26547059	EMBASE 610255206				Journal: Article	*likelihood of risk text message; *pictorial cigarette warning label; *public health message; *severity of risk text message; *smoking; *text messaging; Adolescent; Adult; Aged; Article; Attitude to health; Behavior; Controlled study; Cross���sectional study; Experimental study; Female; Health hazard; Human; Human experiment; Information seeking; Information seeking intention; Male; Netherlands; …	10.1093/ntr/ntv248	https://www.cochranelibrary.com/central/doi/10.1002/central/CN-01153416/full	Tobacco Addiction
CN-01177838	Bernstein, SL; Rosner, J; Toll, B	A Multicomponent Intervention Including Texting to Promote Tobacco Abstinence in Emergency Department Smokers: a Pilot Study	Academic emergency medicine	2016	Background: Emergency department (ED) patients commonly smoke. Current treatment approaches use motivational interviewing, which is effective, but resource���intensive. Mobile health approaches may be more feasible and generalizable. Objective: The objective was to assess the feasibility of an ED���initiated program of tobacco dependence treatment that employs text messaging. Methods: Smokers age…	23	7	803���808	Cochrane Central Register of Controlled Trials (CENTRAL)	PUBMED 27146116	EMBASE 611169016				Journal Article; Randomized Controlled Trial	*smoking; *smoking cessation program; *text messaging; *tobacco dependence/dt [Drug Therapy]; *tobacco dependence/rh [Rehabilitation]; Adult; Article; Cognitive���behavioral therapy; Controlled study; Emergency Service, Hospital; Emergency ward; Feasibility Studies; Female; Health Promotion [*methods]; Human; Humans; Major clinical study; Male; Middle Aged; Mood; Motivational Interviewing; Nicoti…	10.1111/acem.12990	https://www.cochranelibrary.com/central/doi/10.1002/central/CN-01177838/full	Tobacco Addiction
CN-02236216		Development and pretesting of hookah tobacco public education messages for young adults	International journal of environmental research and public health	2020	Young adults��� hookah tobacco use is fueled by misperceptions about risks, appealing flavors, and social use. We developed and pretested public education messages to prevent and reduce hookah tobacco smoking among young adults. We used a two (user status: current hookah user, susceptible never user) by two (risk content: health harms or addiction) by three (message theme: harms/addiction risk al…	17	23	1���14	Cochrane Central Register of Controlled Trials (CENTRAL)	PUBMED 33255675	EMBASE 2005497299				Journal: Article	*public health message; *waterpipe tobacco; Adult; Article; Emotion; Evidence based practice; Female; Human; Male; Smoking; Social media; Text messaging; Young adult	10.3390/ijerph17238752	https://www.cochranelibrary.com/central/doi/10.1002/central/CN-02236216/full	Tobacco Addiction
CN-01569343	Coa, KI; Augustson, E; Kaufman, A	The impact of weight and weight-related perceptions on smoking status among young adults in a text-messaging cessation program	Nicotine & tobacco research	2018	Introduction: Weight gain and concerns about weight can influence a smoker's ability to successfully quit, and young adults are a subgroup of smokers who are particularly concerned about the impact of quitting on their body weight. This study explored the associations between body mass index, weight perceptions, and smoking status among young adults. Methods: The sample consisted of 4027 young ad…	20	5	614���619	Cochrane Central Register of Controlled Trials (CENTRAL)		EMBASE 621730449				Journal: Article	*body weight; *smoking; *smoking cessation program; *text messaging; Adult; Article; Body mass; Cigarette smoking; Controlled study; Female; High risk population; Human; Major clinical study; Male; Obesity; Prediction; Priority journal; Randomized controlled trial; Tobacco dependence /rehabilitation; Underweight; Young adult	10.1093/ntr/ntx053	https://www.cochranelibrary.com/central/doi/10.1002/central/CN-01569343/full	Tobacco Addiction
CN-01561420	NCT03027466,	Integrating Use of Self-Affirmation Content Into a Mobile App to Promote Quit Attempts With Text-Based Smoking Cessation Intervention Messaging	https://clinicaltrials.gov/show/NCT03027466	2017	Quitting smoking is challenging and relapse is likely. Smokers may perceive temptation to smoke as threatening if they think it suggests that they are unable to meet the challenges of cessation. When individuals experience such a threat to their sense of self���identity (e.g., to their sense that they have integrity and/ or competence), they often respond defensively. Individuals have a tendency …				Cochrane Central Register of Controlled Trials (CENTRAL)			CTgov NCT03027466						https://www.cochranelibrary.com/central/doi/10.1002/central/CN-01561420/full	Tobacco Addiction
CN-01169317	Pfaeffli Dale, L; Whittaker, R; Jiang, Y; Stewart, R; Rolleston, A; Maddison, R	Text Message and Internet Support for Coronary Heart Disease Self-Management: results From the Text4Heart Randomized Controlled Trial	Journal of medical Internet research	2015	BACKGROUND: Mobile technology has the potential to deliver behavior change interventions (mHealth) to reduce coronary heart disease (CHD) at modest cost. Previous studies have focused on single behaviors; however, cardiac rehabilitation (CR), a component of CHD self���management, needs to address multiple risk factors. OBJECTIVE: The aim was to investigate the effectiveness of a mHealth���deliver…	17	10	e237	Cochrane Central Register of Controlled Trials (CENTRAL)	PUBMED 26490012					Journal Article; Multicenter Study; Randomized Controlled Trial; Research Support, Non���U.S. Gov't	Coronary Artery Disease [*rehabilitation]; Female; Health Behavior; Humans; Internet [*statistics & numerical data]; Male; Middle Aged; Telemedicine [*statistics & numerical data]; Text Messaging [*statistics & numerical data]; Treatment Outcome	10.2196/jmir.4944	https://www.cochranelibrary.com/central/doi/10.1002/central/CN-01169317/full	Tobacco Addiction
CN-01602227	Yingst, JM; Veldheer, S; Hrabovsky, S; Hammett, E; Nicholson, J; Berg, A; Foulds, J	Pilot Randomized Trial of an Automated Smoking Cessation Intervention via Mobile Phone Text Messages as an Adjunct to Varenicline in Primary Care	Journal of health communication	2018	OBJECTIVE: Varenicline is a safe and effective aid to smoking cessation but most trials have involved frequent visits or intensive behavioral support unlike that typically provided in primary care. The current study examined if motivational text messages, sent via cellphone, would increase quit rates in smokers being treated with varenicline and 3 brief sessions in a family practice setting. METH…	23	4	370���378	Cochrane Central Register of Controlled Trials (CENTRAL)	PUBMED 29578832					Journal Article; Randomized Controlled Trial; Research Support, Non���U.S. Gov't	Adult; Automation; Combined Modality Therapy; Female; Humans; Male; Middle Aged; Motivation; Pilot Projects; Primary Health Care; Program Evaluation; Self Report; Smokers [*psychology, statistics & numerical data]; Smoking Cessation [*methods]; Text Messaging; Varenicline [*therapeutic use]	10.1080/10810730.2018.1453890	https://www.cochranelibrary.com/central/doi/10.1002/central/CN-01602227/full	Tobacco Addiction
CN-01009852	Fingrut, W; Stewart, L; Cheung, K	Choice of smoking cessation counselling via phone, text, or email in emergency department patients	Canadian journal of emergency medicine	2014	Introduction: Tobacco smoke is the leading cause of preventable deaths in Canada. In British Columbia, QuitNow Services is a government���funded smoking cessation service that offers smoking cessation counselling via phone, text, or email. At our tertiary care academic Emergency Department (ED), approximately 60% of smokers accept referral to our provincial smoking cessation service. However, it …	16		S86���	Cochrane Central Register of Controlled Trials (CENTRAL)		EMBASE 75007022				Journal: Conference Abstract	*counseling; *emergency ward; *e���mail; *human; *patient; *smoking cessation; Adult; Analysis of variance; Canada; Death; Gender; Government; Independence; Male; Motivation; Population; Randomized controlled trial; Smoking; Tertiary health care; Text messaging; Tobacco		https://www.cochranelibrary.com/central/doi/10.1002/central/CN-01009852/full	Tobacco Addiction
CN-01781713	Fingrut, W; Stewart, L; Cheung, KW	Choice of smoking cessation counselling via phone, text, or email in emergency department patients	Preventive medicine reports	2016	Globally, tobacco smoke is the leading cause of preventable deaths. Smoking cessation counselling services are widely available in Canada. In British Columbia, our government���funded smoking cessation service offers counselling via phone, text, or email. In this study, we sought to determine whether age, gender, or motivation to quit affect a patient's choice of service modality. We included all…	4		597���600	Cochrane Central Register of Controlled Trials (CENTRAL)		EMBASE 613123975				Journal: Article	*emergency ward; *patient counseling; *smoking cessation program; Adult; Article; British Columbia; Controlled study; E���mail; Female; Funding; Human; Information dissemination; Major clinical study; Male; Mobile phone; Motivation; Priority journal; Randomized controlled trial; Text messaging	10.1016/j.pmedr.2016.10.010	https://www.cochranelibrary.com/central/doi/10.1002/central/CN-01781713/full	Tobacco Addiction
CN-01721494	Sloan, M; Hopewell, S; Coleman, T; Cooper, S; Naughton, F	Smoking cessation support by text message during pregnancy: a qualitative study of views and experiences of the MiQuit intervention	Nicotine & tobacco research	2017	Introduction: SMS text messaging is increasingly used for delivering smoking cessation support and pilot studies suggest this may also be useful in pregnancy. This study explores the views of women who received a tailored text messaging cessation intervention (MiQuit) during pregnancy, focusing on acceptability, perceived impact, and suggestions for improvements. Methods: Semi���structured interv…	19	5	572���577	Cochrane Central Register of Controlled Trials (CENTRAL)	PUBMED 28403457	EMBASE 616522714				Journal: Article	*pregnancy; *smoking cessation; *text messaging; Adolescent; Adult; Article; Controlled study; Emotionality; Empowerment; Female; Human; Maternal smoking; Priority journal; Qualitative research; Randomized controlled trial; Semi structured interview; Social support	10.1093/ntr/ntw241	https://www.cochranelibrary.com/central/doi/10.1002/central/CN-01721494/full	Tobacco Addiction; Pregnancy and Childbirth
CN-01171338	Ybarra, ML; Holtrop, JS; Prescott, TL; Strong, D	Process evaluation of a mHealth program: lessons learned from Stop My Smoking USA, a text messaging-based smoking cessation program for young adults	Patient education and counseling	2014	OBJECTIVE: Report lessons learned in an RCT of Stop My Smoking (SMS) USA, a mHealth smoking cessation program for young adult smokers. METHODS: 164 18���24���year���olds were recruited nationally, online in 2011. Program evaluation data were provided at 12���week post���Quit Day. RESULTS: (1) Inviting participants to complete a brief text messaging survey and then asking them to complete a longer…	97	2	239���243	Cochrane Central Register of Controlled Trials (CENTRAL)	PUBMED 25103183					Journal Article; Randomized Controlled Trial; Research Support, N.I.H., Extramural	Adolescent; Female; Follow���Up Studies; Humans; Male; Outcome Assessment, Health Care; Program Evaluation; Smoking Cessation [*methods]; Smoking Prevention; Surveys and Questionnaires; Telemedicine; Text Messaging; United States; Young Adult	10.1016/j.pec.2014.07.009	https://www.cochranelibrary.com/central/doi/10.1002/central/CN-01171338/full	Tobacco Addiction
CN-00814353	Haug, S; Meyer, C; Dymalski, A; Lippke, S; John, U	Efficacy of a text messaging (SMS) based smoking cessation intervention for adolescents and young adults: study protocol of a cluster randomised controlled trial	BMC public health	2012	BACKGROUND: Particularly in groups of adolescents with lower educational level the smoking prevalence is still high and constitutes a serious public health problem. There is limited evidence of effective smoking cessation interventions in this group. Individualised text messaging (SMS) based interventions are promising to support smoking cessation and could be provided to adolescents irrespective…	12		51	Cochrane Central Register of Controlled Trials (CENTRAL)	PUBMED 22260736					Journal Article; Randomized Controlled Trial; Research Support, Non���U.S. Gov't	Adolescent; Cluster Analysis; Double���Blind Method; Follow���Up Studies; Humans; Outcome Assessment, Health Care; Program Evaluation; Research Design; Smoking Cessation [*methods]; Smoking Prevention; Smoking [epidemiology]; Text Messaging; Young Adult	10.1186/1471-2458-12-51	https://www.cochranelibrary.com/central/doi/10.1002/central/CN-00814353/full	Tobacco Addiction; Complementary Medicine
CN-00993955	Kong, JH; Ha, Y	Effects of a smoking cessation program including telephone counseling and text messaging using stages of change for outpatients after a myocardial infarction	Journal of Korean Academy of Nursing	2013	PURPOSE: This study was done to identify effects of a smoking cessation program including telephone counseling and text messaging using stages of change for outpatients who have had a myocardial infarction (MI). METHODS: This research was a quasi���experimental design with a nonequivalent control group pretest���posttest. The participants were 48 outpatients (experimental group=24, control group=…	43	4	557���567	Cochrane Central Register of Controlled Trials (CENTRAL)	PUBMED 24071760					Controlled Clinical Trial; English Abstract; Journal Article; Randomized Controlled Trial	Adult; Carbon Monoxide [analysis]; Counseling [*methods]; Female; Hospitals, University; Humans; Male; Middle Aged; Myocardial Infarction [*psychology]; Outpatients; Program Evaluation; Self Efficacy; Smoking Cessation; Telephone; Text Messaging; Time Factors; Tobacco Use Disorder	10.4040/jkan.2013.43.4.557	https://www.cochranelibrary.com/central/doi/10.1002/central/CN-00993955/full	Tobacco Addiction
CN-00871084	Chow, CK; Redfern, J; Thiagalingam, A; Jan, S; Whittaker, R; Hackett, M; Graves, N; Mooney, J; Hillis, GS	Design and rationale of the tobacco, exercise and diet messages (TEXT ME) trial of a text message-based intervention for ongoing prevention of cardiovascular disease in people with coronary disease: a randomised controlled trial protocol	BMJ open	2012	Background: Although supporting lifestyle change is an effective way of preventing further events in people with cardiovascular disease, providing access to such interventions is a major challenge. This study aims to investigate whether simple reminders about behaviour change sent via mobile phone text message decrease cardiovascular risk. Methods and analysis: Randomised controlled trial with 6 …	2	1		Cochrane Central Register of Controlled Trials (CENTRAL)		EMBASE 364379849				Journal: Review	*cardiovascular disease /prevention; *coronary artery disease; *text messaging; Behavior change; Cardiovascular risk; Controlled study; Diet; Exercise; Follow up; Human; Lifestyle modification; Lipoprotein blood level; Major clinical study; Mobile phone; Mood; Motivation; Nutritional status; Patient care; Patient compliance; Physical activity; Quality of life; Randomized controlled trial; Review;…	10.1136/bmjopen-2011-000606	https://www.cochranelibrary.com/central/doi/10.1002/central/CN-00871084/full	Tobacco Addiction
CN-02276588	Graham, AL; Amato, MS; Cha, S; Jacobs, MA; Bottcher, MM; Papandonatos, GD	Effectiveness of a Vaping Cessation Text Message Program among Young Adult e-Cigarette Users: a Randomized Clinical Trial	JAMA internal medicine	2021	Importance: e���Cigarettes are the most commonly used tobacco product among young adults (YAs). Despite the harms of nicotine exposure among YAs, there are few, if any, empirically tested vaping cessation interventions available. Objective: To determine the effectiveness of a text message program for vaping cessation among YAs vs assessment���only control. Design, Setting, and Participants: A par…				Cochrane Central Register of Controlled Trials (CENTRAL)	PUBMED 33999133	EMBASE 635086450				Journal: Article in Press	*vaping; Abstinence; Adult; Article; Case study; Clinical trial; Coping behavior; Double blind procedure; Female; Follow up; Hispanic; Human; Major clinical study; Male; Mobile phone; Point prevalence; Randomized controlled trial; Resident; Sexual and gender minority; Social media; Social support; Tobacco dependence; Wakefulness; Young adult	10.1001/jamainternmed.2021.1793	https://www.cochranelibrary.com/central/doi/10.1002/central/CN-02276588/full	Tobacco Addiction
CN-01623626	Chow, CK; Thiagalingam, A; Santo, K; Kok, C; Thakkar, J; Stepien, S; Billot, L; Jan, S; Joshi, R; Hillis, GS; Brieger, D; Chew, DP; R��dholm, K; Atherton, JJ; Bhindi, R; Collins, N; Coverdale, S; Hamilton-Craig, C; Kangaharan, N; Maiorana, A; McGrady, M; Shetty, P; Thompson, P; Rogers, A; Redfern, J	TEXT messages to improve MEDication adherence and Secondary prevention (TEXTMEDS) after acute coronary syndrome: a randomised clinical trial protocol	BMJ open	2018	BACKGROUND: Identifying simple, low���cost and scalable means of supporting lifestyle change and medication adherence for patients following a cardiovascular (CV) event is important. OBJECTIVE: The TEXTMEDS (TEXT messages to improve MEDication adherence and Secondary prevention) study aims to investigate whether a cardiac education and support programme sent via mobile phone text message improves…	8	1	e019463	Cochrane Central Register of Controlled Trials (CENTRAL)	PUBMED 29374674					Journal Article; Multicenter Study; Randomized Controlled Trial; Research Support, Non���U.S. Gov't	Acute Coronary Syndrome [*drug therapy]; Blood Pressure; Cell Phone; Cholesterol, LDL [blood]; Diet; Exercise; Female; Health Promotion [*methods]; Humans; Life Style; Male; Medication Adherence; Motivation; Patient Education as Topic [*methods]; Patient Readmission; Reminder Systems; Research Design; Risk Factors; Secondary Prevention [*methods]; Single���Blind Method; Telemedicine [*methods]; T…	10.1136/bmjopen-2017-019463	https://www.cochranelibrary.com/central/doi/10.1002/central/CN-01623626/full	Tobacco Addiction
CN-02099111	Kruse, GR; Park, ER; Chang, Y; Haberer, JE; Abroms, LC; Shahid, NN; Howard, S; Haas, JS; Rigotti, NA	Proactively Offered Text Messages and Mailed Nicotine Replacement Therapy for Smokers in Primary Care Practices: a Pilot Randomized Trial	Nicotine & tobacco research	2020	INTRODUCTION: Proactive, population health cessation programs can guide efforts to reach smokers outside of the clinic to encourage quit attempts and treatment use. AIMS AND METHODS: This study aimed to measure trial feasibility and preliminary effects of a proactive intervention offering text messages (TM) and/or mailed nicotine replacement therapy (NRT) to smokers in primary care clinics. From …	22	9	1509���1514	Cochrane Central Register of Controlled Trials (CENTRAL)	PUBMED 32198520	EMBASE 631299744				Journal Article; Randomized Controlled Trial; Research Support, N.I.H., Extramural; Research Support, Non���U.S. Gov't	*nicotine replacement therapy; *primary medical care; *smoking; Abstinence; Adult; Article; Behavior Therapy; Controlled study; Electronic health record; Feasibility study; Female; Health Behavior; Hispanic; Human; Humans; Major clinical study; Male; Medicaid; Middle Aged; Middle aged; Pilot Projects; Postal Service [*statistics & numerical data]; Primary Health Care [*standards]; Randomized cont…	10.1093/ntr/ntaa050	https://www.cochranelibrary.com/central/doi/10.1002/central/CN-02099111/full	Tobacco Addiction
CN-01015646	Bock, B; Heron, K; Jennings, E; Morrow, K; Cobb, V; Magee, J	A Text Message Delivered Smoking Cessation Intervention: the Initial Trial of TXT-2-Quit: randomized Controlled Trial	JMIR mhealth and uhealth	2013		1	2	e17	Cochrane Central Register of Controlled Trials (CENTRAL)	PUBMED 25098502					Journal Article		10.2196/mhealth.2522	https://www.cochranelibrary.com/central/doi/10.1002/central/CN-01015646/full	Tobacco Addiction
CN-01078312	Walters, J; Ferguson, S	The effect of mobile phone text messages for quitting smoking in motivated smokers: a randomised controlled trial	European respiratory journal	2014		44	Suppl 58	P4454	Cochrane Central Register of Controlled Trials (CENTRAL)									https://www.cochranelibrary.com/central/doi/10.1002/central/CN-01078312/full	HS-HANDSRCH; HS-AIRWAYS; Tobacco Addiction
CN-02098134	Graham, AL; Papandonatos, GD; Jacobs, MA; Amato, MS; Cha, S; Cohn, AM; Abroms, LC; Whittaker, R	Optimizing Text Messages to Promote Engagement With Internet Smoking Cessation Treatment: results From a Factorial Screening Experiment	Journal of medical Internet research	2020	BACKGROUND: Smoking remains a leading cause of preventable death and illness. Internet interventions for smoking cessation have the potential to significantly impact public health, given their broad reach and proven effectiveness. Given the dose���response association between engagement and behavior change, identifying strategies to promote engagement is a priority across digital health intervent…	22	4	e17734���	Cochrane Central Register of Controlled Trials (CENTRAL)	PUBMED 32238338	EMBASE 631413723				Journal: Article	*Internet; *smoking cessation program; *text messaging; *tobacco dependence; *transcription initiation; Adult; Article; Controlled study; Factorial design; Female; Human; Major clinical study; Male; Outcome assessment; Randomized controlled trial; Smoking cessation; Synergistic effect	10.2196/17734	https://www.cochranelibrary.com/central/doi/10.1002/central/CN-02098134/full	Tobacco Addiction
CN-02140526	Graham, AL; Papandonatos, GD; Jaco, MA; Amato, MS; Cha, S; Cohn, AM; Abro, LC; Whittaker, R	Optimizing text messages to promote engagement with internet smoking cessation treatment: results from a factorial screening experiment	Journal of medical Internet research	2020	Background: Smoking remains a leading cause of preventable death and illness. Internet interventions for smoking cessation have the potential to significantly impact public health, given their broad reach and proven effectiveness. Given the dose���response association between engagement and behavior change, identifying strategies to promote engagement is a priority across digital health intervent…	22	4		Cochrane Central Register of Controlled Trials (CENTRAL)		EMBASE 2005831936				Journal: Article	*Internet; *smoking cessation program; *text messaging; *tobacco dependence; *transcription initiation; Adult; Article; Controlled study; Factorial design; Female; Human; Major clinical study; Male; Outcome assessment; Randomized controlled trial; Smoking cessation; Synergistic effect	10.2196/17734	https://www.cochranelibrary.com/central/doi/10.1002/central/CN-02140526/full	Tobacco Addiction
CN-02044059	NCT03182790,	Promoting Smoking Cessation in the Community Via "Quit to Win" Contest 2017	https://clinicaltrials.gov/show/NCT03182790	2017	Although smoking prevalence is decreasing in Hong Kong, there are still 641,300 daily smokers (10.5%) and half will be killed by smoking which accounts for over 7,000 deaths per year. Smoking also accounts for a large amount of medical cost, long���term care and productivity loss of US$688 million (0.6% Hong Kong GDP). Smoking is a highly addictive behavior and it is difficult for smokers with st…				Cochrane Central Register of Controlled Trials (CENTRAL)			CTgov NCT03182790						https://www.cochranelibrary.com/central/doi/10.1002/central/CN-02044059/full	Tobacco Addiction
CN-01494867	NCT03182790,	Promoting Smoking Cessation in the Community Via "Quit to Win" Contest 2017	https://clinicaltrials.gov/show/NCT03182790	2017	Although smoking prevalence is decreasing in Hong Kong, there are still 641,300 daily smokers (10.5%) and half will be killed by smoking which accounts for over 7,000 deaths per year. Smoking also accounts for a large amount of medical cost, long���term care and productivity loss of US$688 million (0.6% Hong Kong GDP). Smoking is a highly addictive behavior and it is difficult for smokers with st…				Cochrane Central Register of Controlled Trials (CENTRAL)			CTgov NCT03182790						https://www.cochranelibrary.com/central/doi/10.1002/central/CN-01494867/full	Tobacco Addiction
CN-01161399	Mason, M; Mennis, J; Way, T; Floyd Campbell, L	Real-Time Readiness to Quit and Peer Smoking within a Text Message Intervention for Adolescent Smokers: modeling Mechanisms of Change	Journal of substance abuse treatment	2015	The psychological construct, readiness to change, is established as a central construct within behavioral change theories such as motivational interviewing (MI). Less is known about the interplay of mechanisms for change within adolescent treatment populations. Understanding the timing and interactive influence that adolescents' readiness to stop smoking and peer smoking have on subsequent tobacc…	59		67���73	Cochrane Central Register of Controlled Trials (CENTRAL)	PUBMED 26297323	EMBASE 605758924				Journal Article; Randomized Controlled Trial; Research Support, Non���U.S. Gov't	*adolescent behavior; *adolescent smoking; *peer group; *peer smoking; *readiness to stop smoking; *smoking cessation; *text messaging; Adolescent; Adolescent Behavior [*psychology]; Adult; African American; African Americans [statistics & numerical data]; Article; Attitude to Health; Controlled study; Female; Follow up; Follow���Up Studies; Friend; Health survey; Human; Humans; Major clinical st…	10.1016/j.jsat.2015.07.009	https://www.cochranelibrary.com/central/doi/10.1002/central/CN-01161399/full	Tobacco Addiction
CN-02085613	Pollak, KI; Lyna, P; Gao, X; Noonan, D; Hernandez, SB; Subudhi, S; Kennedy, D; Farrell, D; Swamy, GK; Fish, LJ	Pilot Test of Connecting Pregnant Women who Smoke to Short Message Service (SMS) Support Texts for Cessation	Maternal and child health journal	2020	INTRODUCTION: Most pregnant women know that smoking poses serious risks to baby and mother, yet many still smoke. We conducted a large randomized controlled trial and found that an SMS text���delivered program helped about 10% of these women quit smoking. In this paper, we describe the feasibility of disseminating a text���based intervention to pregnant women who smoke. METHODS: We tested dissemi…				Cochrane Central Register of Controlled Trials (CENTRAL)	PUBMED 32026323	EMBASE 630848998				Journal: Article in Press	*pregnancy; *pregnant woman; *smoke; *smoking cessation; Adult; Article; Controlled study; Feasibility study; Female; Human; Infant; Major clinical study; Multicenter study; Nurse; Outcome assessment; Public health service; Randomized controlled trial; Text messaging	10.1007/s10995-020-02893-8	https://www.cochranelibrary.com/central/doi/10.1002/central/CN-02085613/full	Tobacco Addiction
CN-02120419	Amante, DJ; Blok, AC; Nagawa, CS; Wijesundara, JG; Allison, JJ; Person, SD; Morley, J; Conigliaro, J; Mattocks, KM; Garber, L; Houston, TK; Sadasivam, RS	The 'Take a Break' game: randomized trial protocol for a technology-assisted brief abstinence experience designed to engage lower-motivated smokers	Contemporary clinical trials	2020	Background: While smoking continues to be the most preventable cause of mortality in the United States, most current smokers remain not ready to quit at any given time. Engaging these �������motivation phase�������� smokers with brief experiences to build confidence and practice skills related to cessation could lead to sooner and more successful quit attempts. Increasingly available mobile techn…	93		106002	Cochrane Central Register of Controlled Trials (CENTRAL)	PUBMED 32335288	EMBASE 2005788818				Clinical Trial Protocol; Journal Article; Multicenter Study; Randomized Controlled Trial; Research Support, N.I.H., Extramural	*smoking cessation; Adaptation, Psychological; Adult; Article; Controlled study; Female; Goals; Human; Human tissue; Humans; Male; Mobile Applications; Motivation; Nicotine replacement therapy; Outcome assessment; Randomized controlled trial; Research Design; Reward; Self concept; Single���Blind Method; Smoking Cessation [*methods, psychology]; Text Messaging; Tobacco Use Cessation Devices	10.1016/j.cct.2020.106002	https://www.cochranelibrary.com/central/doi/10.1002/central/CN-02120419/full	Tobacco Addiction
CN-02102227	Weng, X; Luk, TT; Suen, YN; Wu, Y; Li, HCW; Cheung, YTD; Kwong, ACS; Lai, VWY; Chan, SSC; Lam, TH; Wang, MP	Effects of simple active referrals of different intensities on smoking abstinence and smoking cessation services attendance: a cluster-randomized clinical trial	Addiction (Abingdon, England)	2020	BACKGROUND AND AIMS: Proactive brief cessation advice by a lay counsellor combined with a referral to a smoking cessation service (active referral) is effective in increasing service use and quitting in community smokers. We compared the effect of two modified approaches to referrals on the cessation outcomes in community smokers. DESIGN: Three���arm cluster���randomized trial. SETTING: General c…	115	10	1902���1912	Cochrane Central Register of Controlled Trials (CENTRAL)	PUBMED 32149425	EMBASE 631215344				Journal Article; Randomized Controlled Trial; Research Support, Non���U.S. Gov't	*smoking cessation; Adult; Article; Cigarette; Continuing smoker; Controlled study; Counselor; Female; Health Behavior; Hong Kong; Human; Human experiment; Humans; Major clinical study; Male; Middle Aged; Patient referral; Prevalence; Randomized controlled trial; Referral and Consultation [*statistics & numerical data]; Smokers [statistics & numerical data]; Smoking Cessation [*statistics & numer…	10.1111/add.15029	https://www.cochranelibrary.com/central/doi/10.1002/central/CN-02102227/full	Tobacco Addiction
CN-01611329	Halpern, SD; Harhay, MO; Saulsgiver, K; Brophy, C; Troxel, AB; Volpp, KG	A Pragmatic Trial of E-Cigarettes, Incentives, and Drugs for Smoking Cessation	New England journal of medicine	2018	BACKGROUND: Whether financial incentives, pharmacologic therapies, and electronic cigarettes (e���cigarettes) promote smoking cessation among unselected smokers is unknown. METHODS: We randomly assigned smokers employed by 54 companies to one of four smoking���cessation interventions or to usual care. Usual care consisted of access to information regarding the benefits of smoking cessation and to…	378	24	2302���2310	Cochrane Central Register of Controlled Trials (CENTRAL)	PUBMED 29791259	EMBASE 622581177				Comparative Study; Journal Article; Multicenter Study; Pragmatic Clinical Trial; Randomized Controlled Trial; Research Support, Non���U.S. Gov't	*electronic cigarette; *pragmatic trial; *smoking cessation; Acquired immune deficiency syndrome; Adult; Article; Cohort analysis; Controlled study; Electronic Nicotine Delivery Systems; Employee; Female; Health Promotion [methods]; Human; Humans; Major clinical study; Male; Middle Aged; Money; Motivation; Nicotine replacement therapy; Occupational Health Services; Randomization; Randomized contr…	10.1056/NEJMsa1715757	https://www.cochranelibrary.com/central/doi/10.1002/central/CN-01611329/full	Tobacco Addiction
CN-01707213	Vidrine, DJ; Frank-Pearce, SG; Vidrine, JI; Tahay, PD; Marani, SK; Chen, S; Yuan, Y; Cantor, SB; Prokhorov, AV	Efficacy of Mobile Phone-Delivered Smoking Cessation Interventions for Socioeconomically Disadvantaged Individuals: a Randomized Clinical Trial	JAMA internal medicine	2019	Importance: Limited evidence supports mobile phone���delivered cessation interventions for socioeconomically disadvantaged individuals. Objective: To assess the efficacy of mobile phone���delivered cessation interventions targeted to smokers at neighborhood sites serving racial/ethnic minority and socioeconomically disadvantaged individuals. Design, Setting, and Participants: This group���randomi…	179	2	167���174	Cochrane Central Register of Controlled Trials (CENTRAL)	PUBMED 30556832					Journal Article; Randomized Controlled Trial; Research Support, N.I.H., Extramural; Research Support, Non���U.S. Gov't	Adult; Counseling [*methods]; Female; Humans; Male; Middle Aged; Nicotine [therapeutic use]; Smoking Cessation [*methods]; Smoking [*therapy]; Texas; Text Messaging [*statistics & numerical data]; Tobacco Use Cessation Devices; Treatment Outcome; Vulnerable Populations [*psychology, statistics & numerical data]; Young Adult	10.1001/jamainternmed.2018.5713	https://www.cochranelibrary.com/central/doi/10.1002/central/CN-01707213/full	Tobacco Addiction
CN-01053487	Haug, S; Castro, RP; Filler, A; Kowatsch, T; Fleisch, E; Schaub, MP	Efficacy of an Internet and SMS-based integrated smoking cessation and alcohol intervention for smoking cessation in young people: study protocol of a two-arm cluster randomised controlled trial	BMC public health	2014	BACKGROUND: Tobacco smoking prevalence continues to be high, particularly among adolescents and young adults with lower educational levels, and is therefore a serious public health problem. Tobacco smoking and problem drinking often co���occur and relapses after successful smoking cessation are often associated with alcohol use. This study aims at testing the efficacy of an integrated smoking ces…	14		1140	Cochrane Central Register of Controlled Trials (CENTRAL)	PUBMED 25369857					Comparative Study; Journal Article; Randomized Controlled Trial; Research Support, Non���U.S. Gov't	Adolescent; Adult; Age Factors; Alcohol Drinking [*prevention & control]; Cell Phone; Female; Health Promotion [*methods]; Humans; Internet; Male; Prevalence; Program Evaluation; Sex Factors; Smoking Cessation [*methods]; Smoking Prevention; Switzerland; Text Messaging; Young Adult	10.1186/1471-2458-14-1140	https://www.cochranelibrary.com/central/doi/10.1002/central/CN-01053487/full	Tobacco Addiction
CN-02078040	Spears, CA; Abroms, LC; Glass, CR; Hedeker, D; Eriksen, MP; Cottrell-Daniels, C; Tran, BQ; Wetter, DW	Mindfulness-Based Smoking Cessation Enhanced With Mobile Technology (iQuit Mindfully): pilot Randomized Controlled Trial	JMIR mhealth and uhealth	2019	BACKGROUND: Mindfulness training shows promise for improving smoking cessation and lapse recovery, and between���session mobile health messages could enhance treatment engagement and effectiveness. Personalized, in���the���moment text messaging support could be particularly useful for low���income smokers with fewer smoking cessation resources. OBJECTIVE: This pilot study examined the feasibility…	7	6	e13059	Cochrane Central Register of Controlled Trials (CENTRAL)	PUBMED 31237242					Journal Article; Randomized Controlled Trial; Research Support, N.I.H., Extramural	Adult; Female; Health Behavior; Humans; Male; Middle Aged; Mindfulness [education, *methods]; Pilot Projects; Smokers [psychology, statistics & numerical data]; Smoking Cessation [*methods, psychology]; Text Messaging [instrumentation, standards, statistics & numerical data]	10.2196/13059	https://www.cochranelibrary.com/central/doi/10.1002/central/CN-02078040/full	Complementary Medicine; Tobacco Addiction
CN-01403715	Leavitt, L; Abroms, L; Johnson, P; Schindler-Ruwisch, J; Bushar, J; Singh, I; Cleary, SD; McInvale, W; Turner, M	Recruiting pregnant smokers from Text4baby for a randomized controlled trial of Quit4baby	Translational behavioral medicine	2017	Recruiting pregnant smokers into clinical trials is challenging since this population tends to be disadvantaged, the behavior is stigmatized, and the intervention window is limited. The purpose of this study is to test the feasibility and effectiveness of recruiting pregnant smokers into a smoking cessation trial by sending recruitment text messages to an existing subscriber list. Recruitment mes…	7	2	157���165	Cochrane Central Register of Controlled Trials (CENTRAL)	PUBMED 27909881	EMBASE 617579605				Journal Article; Randomized Controlled Trial; Research Support, N.I.H., Extramural	*maternal smoking; *pregnancy; *smoking cessation; *smoking cessation program; *text messaging; Adult; Article; Conation; Controlled study; Emotion; Emotions; Empathy; Feasibility Studies; Female; Financial management; Follow up; Follow���Up Studies; Freedom; Human; Humans; Major clinical study; Mobile phone; Mother; Patient Selection; Pregnancy; Pregnancy Complications [*therapy]; Pregnant Women…	10.1007/s13142-016-0450-4	https://www.cochranelibrary.com/central/doi/10.1002/central/CN-01403715/full	Tobacco Addiction; Pregnancy and Childbirth
CN-01264878	Chan, SS; Wong, DC; Cheung, YT; Leung, DY; Lau, L; Lai, V; Lam, TH	A block randomized controlled trial of a brief smoking cessation counselling and advice through short message service on participants who joined the Quit to Win Contest in Hong Kong	Health education research	2015	The present trial examined the effectiveness of brief interventions for smokers who joined the Hong Kong Quit to Win Contest to quit smoking. A block randomized controlled trial allocated 1003 adult daily smokers to three groups: (i) The TEL group (n = 338) received a 5���min nurse���led telephone counselling; (ii) The SMS group (n = 335) received eight text messages through mobile phone and (iii…	30	4	609���621	Cochrane Central Register of Controlled Trials (CENTRAL)	PUBMED 26116584					Journal Article; Randomized Controlled Trial; Research Support, Non���U.S. Gov't	Adult; Aged; Counseling [*methods]; Female; Hong Kong; Humans; Male; Middle Aged; Motivation; Self Report; Smoking Cessation [*methods, statistics & numerical data]; Smoking Prevention; Telephone [statistics & numerical data]; Text Messaging	10.1093/her/cyv023	https://www.cochranelibrary.com/central/doi/10.1002/central/CN-01264878/full	Tobacco Addiction
CN-01981379	Chiang, SC; Abroms, LC; Cleary, SD; Pant, I; Doherty, L; Krishnan, N	E-cigarettes and smoking cessation: a prospective study of a national sample of pregnant smokers	BMC public health	2019	BACKGROUND: Smoking during pregnancy has adverse health consequences for the mother and fetus. E���cigarettes could aid with smoking cessation but there is limited research on the prevalence and patterns of e���cigarette use, and their association with smoking cessation among pregnant smokers. METHODS: We conducted a secondary analysis of a randomized controlled trial of a text���messaging progra…	19	1	964	Cochrane Central Register of Controlled Trials (CENTRAL)	PUBMED 31319846	EMBASE 628800727				Journal Article; Randomized Controlled Trial	*electronic cigarette; *pregnancy; *prospective study; *smoking cessation; *text messaging; Adult; Article; Cohort analysis; Controlled study; Female; Follow up; Follow���Up Studies; Human; Humans; Longitudinal Studies; Major clinical study; Odds Ratio; Outcome assessment; Pregnancy; Pregnancy Complications [*epidemiology, psychology, *therapy]; Prevalence; Prospective Studies; Randomized control…	10.1186/s12889-019-7299-7	https://www.cochranelibrary.com/central/doi/10.1002/central/CN-01981379/full	Tobacco Addiction
CN-02085897	Tucker, JS; Pedersen, ER; Linnemayr, S; Shadel, WG; DeYoreo, M; Zutshi, R	A text message intervention for quitting cigarette smoking among young adults experiencing homelessness: study protocol for a pilot randomized controlled trial	Addiction science & clinical practice	2020	BACKGROUND: Cigarette smoking is much more prevalent among young people experiencing homelessness than in the general population of adolescents and young adults. Although many young homeless smokers are motivated to quit, there are no empirically���evaluated smoking cessation programs for this population. It is important that any such program address the factors known to be associated with quitti…	15	1	11	Cochrane Central Register of Controlled Trials (CENTRAL)	PUBMED 32075695	EMBASE 631015469				Clinical Trial Protocol; Journal Article; Randomized Controlled Trial; Research Support, Non���U.S. Gov't	*cigarette smoking; *homelessness; *tobacco dependence; Adolescent; Adult; Article; Behavior Therapy [methods]; California; Cigarette Smoking [epidemiology, *psychology, *therapy]; Clinical research; Controlled study; Counseling; Cross���Over Studies; Current smoker; Education; Female; Health care quality; Homeless Persons; Human; Humans; Major clinical study; Male; Multicenter study; Pilot Proje…	10.1186/s13722-020-00187-6	https://www.cochranelibrary.com/central/doi/10.1002/central/CN-02085897/full	Tobacco Addiction
CN-01448019	Skov-Ettrup, LS; Dalum, P; Bech, M; Tolstrup, JS	The effectiveness of telephone counselling and internet- and text-message-based support for smoking cessation: results from a randomized controlled trial	Addiction (Abingdon, England)	2016	AIM: To compare the effectiveness of proactive telephone counselling, reactive telephone counselling and an internet��� and text���message���based intervention with a self���help booklet for smoking cessation. DESIGN: A randomized controlled trial with equal allocation to four conditions: (1) proactive telephone counselling (n = 452), (2) reactive telephone counselling (n = 453), (3) internet��� …	111	7	1257���1266	Cochrane Central Register of Controlled Trials (CENTRAL)	PUBMED 26748541					Journal Article; Randomized Controlled Trial; Research Support, Non���U.S. Gov't	Adult; Counseling [*methods]; Denmark; Female; Humans; Internet; Logistic Models; Male; Middle Aged; Odds Ratio; Pamphlets; Smoking Cessation [*methods]; Social Support; Telephone; Text Messaging; Tobacco Smoking [*therapy]; Treatment Outcome	10.1111/add.13302	https://www.cochranelibrary.com/central/doi/10.1002/central/CN-01448019/full	Tobacco Addiction
CN-01110217	Cremers, HP; Mercken, L; Candel, M; de Vries, H; Oenema, A	A Web-based, computer-tailored smoking prevention program to prevent children from starting to smoke after transferring to secondary school: randomized controlled trial	Journal of medical Internet research	2015	BACKGROUND: Smoking prevalence rates among Dutch children increase rapidly after they transit to secondary school, in particular among children with a low socioeconomic status (SES). Web���based, computer���tailored programs supplemented with prompt messages may be able to empower children to prevent them from starting to smoke when they transit to secondary school. OBJECTIVE: The main aim of thi…	17	3	e59	Cochrane Central Register of Controlled Trials (CENTRAL)	PUBMED 25759248					Journal Article; Randomized Controlled Trial; Research Support, Non���U.S. Gov't	Child; Child Behavior; Computers; Electronic Mail; Female; Health Promotion [*methods]; Humans; Internet; Logistic Models; Male; Netherlands; Schools; Self Efficacy; Smoking Prevention; Smoking [psychology]; Surveys and Questionnaires; Text Messaging	10.2196/jmir.3794	https://www.cochranelibrary.com/central/doi/10.1002/central/CN-01110217/full	Tobacco Addiction
CN-01982615	Rettig, EM; Fakhry, C; Hales, RK; Kisuule, F; Quon, H; Kiess, AP; Yin, LX; Zhang, Y; Blackford, AL; Drummond, MB; Gourin, CG; Koch, WM; Eisele, DW; D'Souza, G	Pilot randomized controlled trial of a comprehensive smoking cessation intervention for patients with upper aerodigestive cancer undergoing radiotherapy	Head & neck	2018	BACKGROUND: Smoking among patients with cancer is associated with poor outcomes, however, smoking cessation interventions have had limited success. METHODS: This randomized controlled trial compared a novel smoking cessation intervention ("intervention") with enhanced usual care ("control"). Participants were smokers with head and neck or thoracic malignancies undergoing radiation. Controls recei…	40	7	1534���1547	Cochrane Central Register of Controlled Trials (CENTRAL)	PUBMED 29542262					Journal Article; Randomized Controlled Trial; Research Support, N.I.H., Extramural; Research Support, Non���U.S. Gov't	Counseling; Female; Head and Neck Neoplasms [*radiotherapy]; Humans; Male; Middle Aged; Pilot Projects; Program Evaluation; Smoking Cessation [*methods, statistics & numerical data]; Text Messaging; Thoracic Neoplasms [*radiotherapy]; Tobacco Use Cessation Devices	10.1002/hed.25148	https://www.cochranelibrary.com/central/doi/10.1002/central/CN-01982615/full	Oral Health; Tobacco Addiction
CN-02097142	Cheung, YTD; Chan, CHH; Ho, KS; Fok, WP; Conway, M; Wong, CKH; Li, WHC; Wang, MP; Lam, TH	Effectiveness of WhatsApp online group discussion for smoking relapse prevention: protocol for a pragmatic randomized controlled trial	Addiction (Abingdon, England)	2020	BACKGROUND AND AIMS: Sustained psychosocial support via online social groups may help former tobacco users maintain abstinence. This study aims to examine the effectiveness of participating in a WhatsApp social group for long���term smoking cessation. DESIGN: Two���arm, open���labelled, pragmatic, individually randomized controlled trial. SETTING: All participants are service users of smoking ces…	115	9	1777���1785	Cochrane Central Register of Controlled Trials (CENTRAL)	PUBMED 32107817	EMBASE 631100095				Clinical Trial Protocol; Journal Article; Randomized Controlled Trial; Research Support, Non���U.S. Gov't	*relapse; *smoking cessation; Adult; Article; Cell Phone; Controlled study; Counselor; Female; Health Behavior; Human; Humans; Major clinical study; Male; Mobile Applications; Mobile phone; Nurse practitioner; Outcome assessment; Pamphlets; Prevention; Psychosocial Support Systems; Randomized controlled trial; Secondary Prevention [*methods]; Self report; Smoking Cessation [*methods]; Smoking Pre…	10.1111/add.15027	https://www.cochranelibrary.com/central/doi/10.1002/central/CN-02097142/full	Tobacco Addiction
CN-01287950	Akhu-Zaheya, LM; Shiyab, WY	The effect of short message system (SMS) reminder on adherence to a healthy diet, medication, and cessation of smoking among adult patients with cardiovascular diseases	International journal of medical informatics	2017	BACKGROUND: Cardiovascular Disease is the leading cause of death worldwide. Non���adherence to a recommended regimen among patients with Cardiovascular Diseases represents a significant problem which could lead to an increase in Cardiovascular Diseases. PURPOSE: This study aimed to assess the effects of Short Message System (SMS) reminders on adherence to a healthy diet, medication, and cessation…	98		65���75	Cochrane Central Register of Controlled Trials (CENTRAL)	PUBMED 28034414	EMBASE 613636429				Journal Article; Randomized Controlled Trial	*Mediterranean diet; *Short Message System; *cardiovascular agent/dt [Drug Therapy]; *cardiovascular disease; *cardiovascular disease/dt [Drug Therapy]; *cardiovascular disease/th [Therapy]; *dietary compliance; *medical information system; *medication compliance; *patient compliance; *smoking cessation; *telehealth; Adult; Aged; Aged, 80 and over; Article; Bean; Cardiovascular Diseases [*prevent…	10.1016/j.ijmedinf.2016.12.003	https://www.cochranelibrary.com/central/doi/10.1002/central/CN-01287950/full	Tobacco Addiction
CN-01412047	Tseng, TY; Krebs, P; Schoenthaler, A; Wong, S; Sherman, S; Gonzalez, M; Urbina, A; Cleland, CM; Shelley, D	Combining Text Messaging and Telephone Counseling to Increase Varenicline Adherence and Smoking Abstinence Among Cigarette Smokers Living with HIV: a Randomized Controlled Study	AIDS and behavior	2017	Smoking represents an important health risk for people living with HIV (PLHIV). Low adherence to smoking cessation pharmacotherapy may limit treatment effectiveness. In this study, 158 participants recruited from three HIV care centers in New York City were randomized to receive 12���weeks of varenicline (Chantix) either alone as standard care (SC) or in combination with text message (TM) support…	21	7	1964���1974	Cochrane Central Register of Controlled Trials (CENTRAL)	PUBMED 27605365	EMBASE 621193678				Journal Article; Randomized Controlled Trial	*medication compliance; *procedures; *telephone; *text messaging; *therapy; Adult; Behavior Therapy [*methods]; Behavior therapy; Cell Phone; Controlled study; Counseling; Female; HIV Infections [*epidemiology]; Human; Human immunodeficiency virus infection/ep [Epidemiology]; Humans; Male; Medication Adherence; Methodology; Middle Aged; Middle aged; Mobile phone; Motivational Interviewing [*metho…	10.1007/s10461-016-1538-z	https://www.cochranelibrary.com/central/doi/10.1002/central/CN-01412047/full	Tobacco Addiction
CN-02006018	Cruvinel, E; Richter, KP; Colugnati, F; Ronzani, TM	An Experimental Feasibility Study of a Hybrid Telephone Counseling/Text Messaging Intervention for Post-Discharge Cessation Support Among Hospitalized Smokers in Brazil	Nicotine & tobacco research	2019	OBJECTIVE: Text messaging interventions are effective. Despite high utilization of smartphones, few studies evaluate text messaging for cessation in middle���/lower���income countries. Initiating tobacco treatment in hospitals is an effective but underutilized approach for reaching smokers. We evaluated a hybrid phone counseling/text messaging intervention for supporting cessation among hospitali…	21	12	1700���1705	Cochrane Central Register of Controlled Trials (CENTRAL)	PUBMED 30137529	EMBASE 629897183				Journal: Article	*Brazil; *counseling; *feasibility study; *smoking cessation; *telephone; *text messaging; Adult; Article; Controlled study; Counselor; Effect size; Experimental design; Female; Follow up; Human; Human experiment; Low income country; Major clinical study; Male; Outcome assessment; Prevalence; Randomized controlled trial; University hospital	10.1093/ntr/nty165	https://www.cochranelibrary.com/central/doi/10.1002/central/CN-02006018/full	Tobacco Addiction
CN-01939724	Kruse, GR; Park, E; Haberer, JE; Abroms, L; Shahid, NN; Howard, SE; Chang, Y; Haas, JS; Rigotti, NA	Proactive text messaging (GetReady2Quit) and nicotine replacement therapy to promote smoking cessation among smokers in primary care: a pilot randomized trial protocol	Contemporary clinical trials	2019	Introduction: Most smokers see a physician each year, but few use any assistance when they try to quit. Text messaging programs improve smoking cessation in community and school settings; however, their efficacy in a primary care setting is unclear. The current trial assesses the feasibility and preliminary clinical outcomes of text messaging and mailed nicotine replacement therapy (NRT) among sm…	80		48���54	Cochrane Central Register of Controlled Trials (CENTRAL)	PUBMED 30923022	EMBASE 2001774938				Journal: Article	*nicotine replacement therapy; *primary medical care; *smoking cessation; *text messaging; Article; Clinical outcome; Controlled study; Feasibility study; Human; Patient compliance; Pilot study; Randomized controlled trial; Self report	10.1016/j.cct.2019.03.006	https://www.cochranelibrary.com/central/doi/10.1002/central/CN-01939724/full	Tobacco Addiction
CN-01050708	Yuhongxia, L	The compliance of varenicline usage and the smoking abstinence rate via mobile phone text messaging combine with varenicline: a single-blind, randomised control trial	Respirology. Conference publication: 16th congress of the asian pacific society of respirology shanghai china. November 2011	2011		16		46���47	Cochrane Central Register of Controlled Trials (CENTRAL)									https://www.cochranelibrary.com/central/doi/10.1002/central/CN-01050708/full	Tobacco Addiction
CN-00989985	Yuhongxia, L	The compliance of vanrenicline usage and the smoking abstinence rate via mobile phone text messaging combine with varenicline: a single-blind, randomised control trial	Respirology (carlton, vic.)	2011	16th Congress of the Asian Pacific Society of Respirology, 3���6 November 2011, Shanghai, China	16	Suppl 2	46 [971]	Cochrane Central Register of Controlled Trials (CENTRAL)									https://www.cochranelibrary.com/central/doi/10.1002/central/CN-00989985/full	HS-HANDSRCH; HS-AIRWAYS; Tobacco Addiction
CN-02141701	Liao, Y; Wang, Y; Liu, Y; McNeill, A; Tang, J	Effectiveness of WeChat-based Smoking Cessation intervention ("WeChat WeQuit" program) in China: study protocol for a randomized controlled trial	Addiction (Abingdon, England)	2020	BACKGROUND AND AIMS: Since its first release in 2011, WeChat (Chinese pinyin: Wei Xin) has been widely used to promote health. As the most popular all���in���one social media app providing free instant messaging, voice, text, pictures, videos and location information exchange via smartphone, WeChat holds promise for delivering smoking cessation services to a large number of people at low unit cos…				Cochrane Central Register of Controlled Trials (CENTRAL)	PUBMED 32567065	EMBASE 632159551				Journal: Article in Press	*China; *smoking cessation program; *telehealth; Adult; Advertising; Article; Cigarette; Clinical trial; Comparative effectiveness; Controlled study; Current smoker; Female; Human; Human tissue; Major clinical study; Male; Outcome assessment; Prevalence; Public health; Randomized controlled trial; Smartphone; Smoke; Smoking cessation; Social media; Speech; Urine test strip; Videorecording; Voice	10.1111/add.15166	https://www.cochranelibrary.com/central/doi/10.1002/central/CN-02141701/full	Tobacco Addiction
CN-02089229	NCT04315506,	A Text-based Reduction Intervention for Smokeless Tobacco Cessation	https://clinicaltrials.gov/show/NCT04315506	2020	Group 1: SGR Program For participants in the SGR program, this program will occur for up to 12 weeks. The intent of this program is to reduce the number of times participants use smokeless tobacco to zero by reducing their tobacco use by 1/4th each week. Participants will also be provided with cessation support messages. During the first week, participants will be asked to use smokeless tobacco a…				Cochrane Central Register of Controlled Trials (CENTRAL)			CTgov NCT04315506				Lobeline		https://www.cochranelibrary.com/central/doi/10.1002/central/CN-02089229/full	Tobacco Addiction
CN-01660615	NCT03567993,	mHealth Messaging to Motivate Quitline Use Quitting	https://clinicaltrials.gov/show/NCT03567993	2018	The specific aims of the M2Q2 study are: Aim 1: In collaboration with the Institute of Population, Health, and Development (PHAD) in Vietnam, adapt a current, effective messaging system to Vietnam. The messaging system will: 1. Motivate smokers to quit smoking, using tailored messages adapted to be culturally relevant. 2. Encourage smokers to accept counseling services from the Quitline, and take…				Cochrane Central Register of Controlled Trials (CENTRAL)			CTgov NCT03567993						https://www.cochranelibrary.com/central/doi/10.1002/central/CN-01660615/full	Tobacco Addiction
CN-02182390	Hall, MG; Grummon, AH; Lazard, AJ; Maynard, OM; Taillie, LS	Reactions to graphic and text health warnings for cigarettes, sugar-sweetened beverages, and alcohol: an online randomized experiment of US adults	Preventive medicine	2020	We aimed to examine reactions to graphic versus text���only warnings for cigarettes, SSBs, and alcohol. A convenience sample of US adults completed an online survey in 2018 (n = 1352 in the analytic sample). We randomly assigned participants to view a: 1) text���only warning without efficacy information (i.e., message intended to increase consumers' confidence in their ability to stop using the p…	137		106120	Cochrane Central Register of Controlled Trials (CENTRAL)	PUBMED 32437703	EMBASE 2006017531				Journal Article; Randomized Controlled Trial; Research Support, N.I.H., Extramural; Research Support, Non���U.S. Gov't	*consumer health information; *public health message; *sugar���sweetened beverage; Adult; Alcoholic Beverages; Article; Controlled study; Female; Harm reduction; Health hazard; Health survey; Human; Humans; Male; Policy; Priority journal; Product Labeling; Program effectiveness; Public policy; Sugar���Sweetened Beverages; Surveys and Questionnaires; Tobacco Products; United States	10.1016/j.ypmed.2020.106120	https://www.cochranelibrary.com/central/doi/10.1002/central/CN-02182390/full	Tobacco Addiction
CN-01002482	Haug, S; Schaub, MP; Castro, RP; Schmid, H	Barriers and resources for smoking cessation in vocational school students	Sucht	2014	Objective: To identify processes which facilitate or impede smoking cessation in vocational school students. Methods: Data were drawn from a controlled trial testing the efficacy of a text messaging based intervention for smoking cessation in 755 vocational school students. Reasons for quitting smoking were assessed via telephone interview in 90 recent quitters; reasons for continuing smoking as …	60	4	225���234	Cochrane Central Register of Controlled Trials (CENTRAL)		EMBASE 373806733				Journal: Article	*smoking cessation; *vocational education; Addiction; Article; Controlled clinical trial; Controlled study; Fitness; Habit; Human; Major clinical study; Smoking; Social support; Stress; Student; Telephone interview; Text messaging	10.1024/0939-5911.a000315	https://www.cochranelibrary.com/central/doi/10.1002/central/CN-01002482/full	Tobacco Addiction
CN-01415375	Naughton, F; Cooper, S; Foster, K; Emery, J; Leonardi-Bee, J; Sutton, S; Jones, M; Ussher, M; Whitemore, R; Leighton, M; Montgomery, A; Parrott, S; Coleman, T	Large multi-centre pilot randomized controlled trial testing a low-cost, tailored, self-help smoking cessation text message intervention for pregnant smokers (MiQuit)	Addiction (Abingdon, England)	2017	AIMS: To estimate the effectiveness of pregnancy smoking cessation support delivered by short message service (SMS) text message and key parameters needed to plan a definitive trial. // DESIGN: Multi���centre, parallel���group, single���blinded, individual randomized controlled trial. // SETTING: Sixteen antenatal clinics in England. // PARTICIPANTS: Four hundred and seven participants were rando…	112	7	1238���1249	Cochrane Central Register of Controlled Trials (CENTRAL)	PUBMED 28239919	EMBASE 621554263				Journal Article; Multicenter Study; Randomized Controlled Trial	*procedures; *text messaging; Adolescent; Adult; Bayes Theorem; Bayes theorem; Clinical trial; Controlled study; England; Female; Health Behavior; Health behavior; Human; Humans; Multicenter study; Outcome Assessment, Health Care; Outcome assessment; Pilot Projects; Pilot study; Pregnancy; Program Evaluation [*methods]; Program evaluation; Randomized controlled trial; Self Care [*methods, statist…	10.1111/add.13802	https://www.cochranelibrary.com/central/doi/10.1002/central/CN-01415375/full	Pregnancy and Childbirth; Tobacco Addiction
CN-01787305	Jones, M; Smith, M; Lewis, S; Parrott, S; Coleman, T	A dynamic, modifiable model for estimating cost-effectiveness of smoking cessation interventions in pregnancy: application to an RCT of self-help delivered by text message	Addiction (Abingdon, England)	2019	BACKGROUND AND AIMS: Previous evaluations of smoking cessation interventions in pregnancy have several limitations. Our solution to these limitations is the Economics of Smoking in Pregnancy (ESIP) model, which estimates the life���time cost���effectiveness of smoking cessation interventions in pregnancy from a National Health Service (NHS) and personal social services perspective. We aim to (1) …	114	2	353���365	Cochrane Central Register of Controlled Trials (CENTRAL)	PUBMED 30347119	EMBASE 625749892				Journal Article; Randomized Controlled Trial; Research Support, Non���U.S. Gov't	*cost effectiveness analysis; *pregnancy outcome; *self help; *smoking cessation; Adult; Article; Controlled study; Cost���Benefit Analysis; Economic model; Female; Human; Humans; Male; Mother; Pregnancy; Pregnancy Complications [*economics, mortality]; Prenatal Care [*economics]; Progeny; Quality adjusted life year; Quality���Adjusted Life Years; Randomized controlled trial; Self Care [*economic…	10.1111/add.14476	https://www.cochranelibrary.com/central/doi/10.1002/central/CN-01787305/full	Tobacco Addiction
CN-02003343		Impact of text messages in a middle-income country to promote secondary prevention after acute coronary syndrome (IMPACS): a randomized trial	Medicine	2019	BACKGROUND: Studies that used short message service (SMS) programs as an intervention to promote health care have shown beneficial results in the control of risk factors for ischemic heart disease in patients of high���income countries, but evidence is lacking in low or middle���income countries. AIMS: The purpose of this study is to evaluate whether the use of SMS increases risk factor control w…	98	22	e15681���	Cochrane Central Register of Controlled Trials (CENTRAL)	PUBMED 31145281	EMBASE 628140378				Journal: Article	*procedures; *text messaging; Acute coronary syndrome /therapy; Blood; Blood pressure; Double blind procedure; Exercise; Female; Human; Income; Kinesiotherapy; Male; Medication compliance; Motivation; Outcome assessment; Randomized controlled trial (topic); Risk factor; Secondary prevention; Telemedicine	10.1097/MD.0000000000015681	https://www.cochranelibrary.com/central/doi/10.1002/central/CN-02003343/full	Tobacco Addiction
CN-01051137	Naughton, F; Jamison, J; Boase, S; Sloan, M; Gilbert, H; Prevost, AT; Mason, D; Smith, S; Brimicombe, J; Evans, R; Sutton, S	Randomized controlled trial to assess the short-term effectiveness of tailored web- and text-based facilitation of smoking cessation in primary care (iQuit in practice)	Addiction (Abingdon, England)	2014	AIMS: To estimate the short���term effectiveness, feasibility and acceptability of a smoking cessation intervention (the iQuit system) that consists of tailored printed and Short Message Service (SMS) text message self���help delivered as an adjunct to cessation support in primary care to inform the design of a definitive trial. DESIGN: A stratified two parallel���group randomized controlled tria…	109	7	1184���1193	Cochrane Central Register of Controlled Trials (CENTRAL)	PUBMED 24661312					Journal Article; Randomized Controlled Trial; Research Support, Non���U.S. Gov't	Adolescent; Adult; Aged; England; Feasibility Studies; Female; Follow���Up Studies; Health Behavior; Health Promotion [*methods, statistics & numerical data]; Humans; Internet [*statistics & numerical data]; Male; Middle Aged; Patient Satisfaction [statistics & numerical data]; Smoking Cessation [*methods, *statistics & numerical data]; Text Messaging [*statistics & numerical data]; Treatment Out…	10.1111/add.12556	https://www.cochranelibrary.com/central/doi/10.1002/central/CN-01051137/full	Tobacco Addiction
CN-01907461	CTRI/2018/07/015134,	A clinical trial to study the effectiveness of two different methods of smoking cessation, behaviour counselling and motivation through text messages	https://trialsearch.who.int/Trial2.aspx?TrialID=CTRI/2018/07/015134	2018	INTERVENTION: Intervention1: Behaviour counselling and SMS: 3rd group ��� Behavioural counselling given along with which SMS will be sent Intervention2: Short Message Service(SMS): 2nd group ��� SMS sent twice a week for 6 months. Control Intervention1: Behavioural counselling: 1st group ��� Behavioural counselling given for 6 months CONDITION: Smokers PRIMARY OUTCOME: Outcomes: ; 1. Decreased ca…				Cochrane Central Register of Controlled Trials (CENTRAL)					ICTRP CTRI/2018/07/015134				https://www.cochranelibrary.com/central/doi/10.1002/central/CN-01907461/full	Tobacco Addiction
CN-02100461	Passaglia, L; Nascimento, BR; Brant, LC; Ribeiro, AL	IMPACT OF TEXT MESSAGES IN A MIDDLE-INCOME COUNTRY TO PROMOTE SECONDARY PREVENTION AFTER ACUTE CORONARY SYNDROME (IMPACS): a RANDOMIZED TRIAL	Journal of the American College of Cardiology	2020	Background Short message service (SMS) programs to promote healthcare have shown beneficial results for the control of cardiovascular (CV) risk factors in high���income countries, but evidence is lacking in low and middle���income countries. We aimed to evaluate if the use of SMS increases risk factor control after discharge for acute coronary syndrome (ACS) in a middle���income country. Methods …	75	11	2003���	Cochrane Central Register of Controlled Trials (CENTRAL)		EMBASE 2005042842				Journal: Conference Abstract	*acute coronary syndrome; *middle income country; *secondary prevention; Adult; All cause mortality; Blood pressure monitoring; Body mass; Brazil; Cardiovascular risk; Conference abstract; Controlled study; Double blind procedure; Exercise; Female; Follow up; General hospital; Healthy diet; Hospital readmission; Human; Major clinical study; Male; Medication compliance; Middle aged; Non���smoker; …	10.1016/S0735-1097(20)32630-9	https://www.cochranelibrary.com/central/doi/10.1002/central/CN-02100461/full	Tobacco Addiction
CN-02140525	Graham, AL; Jacobs, MA; Amato, MS; Cha, S; Bottcher, MM; Papandonatos, GD	Effectiveness of a quit vaping text message program in promoting abstinence among young adult e-cigarette users: protocol for a randomized controlled trial	Journal of medical Internet research	2020	Background: Millions of young adults currently vape electronic cigarettes (e���cigarettes), yet little research on vaping cessation interventions exists. Text messaging is a promising, scalable intervention strategy for delivering vaping cessation treatment. Objective: This study evaluates the effectiveness of a text message quit vaping program (This is Quitting) in promoting abstinence from e���…	22	5		Cochrane Central Register of Controlled Trials (CENTRAL)		EMBASE 2005810990				Journal: Article	*health promotion; *program effectiveness; *smoking cessation; *text messaging; *vaping; Abstinence; Adult; Article; Controlled study; Ethnicity; Evaluation study; Female; Follow up; Gender; Hispanic; Human; Major clinical study; Male; Race; Randomized controlled trial; Self concept; Sexual and gender minority; Social norm; Social support; United States; Young adult	10.2196/18327	https://www.cochranelibrary.com/central/doi/10.1002/central/CN-02140525/full	Tobacco Addiction
CN-02127238	Klimis, H; Marschner, S; Von Huben, A; Thiagalingam, A; Chow, CK	Predictors of Smoking Cessation in a Lifestyle-Focused Text-Message Support Programme Delivered to People with Coronary Heart Disease: an Analysis From the Tobacco Exercise and Diet Messages (TEXTME) Randomised Clinical Trial	Tobacco use insights	2020		13		N.PAG	Cochrane Central Register of Controlled Trials (CENTRAL)						Academic Journal		10.1177/1179173X20901486	https://www.cochranelibrary.com/central/doi/10.1002/central/CN-02127238/full	Tobacco Addiction
CN-01957332	Whitemore, R; Leonardi-Bee, J; Naughton, F; Sutton, S; Cooper, S; Parrott, S; Hewitt, C; Clark, M; Ussher, M; Jones, M; Torgerson, D; Coleman, T	Effectiveness and cost-effectiveness of a tailored text-message programme (MiQuit) for smoking cessation in pregnancy: study protocol for a randomised controlled trial (RCT) and meta-analysis	Trials	2019	Background: Smoking in pregnancy is a major international public health problem. Self���help support (SHS) increases the likelihood of women stopping smoking in pregnancy and delivering this kind of support by text message could be a cost���effective way to deliver SHS to pregnant women who smoke. SHS delivered by text message helps non���pregnant smokers to stop but the currently available messa…	20	1		Cochrane Central Register of Controlled Trials (CENTRAL)	PUBMED 31118090	EMBASE 628044795				Journal: Article	*clinical effectiveness; *health program; *pregnancy; *program cost effectiveness; *smoking cessation; *text messaging; Adolescent; Article; Cigarette smoking; Controlled study; Female; Follow up; Gestational age; Health service; Human; Meta analysis; Multicenter study; Prenatal care; Program acceptability; Program feasibility; Randomized controlled trial; Randomized controlled trial (topic); Sel…	10.1186/s13063-019-3341-4	https://www.cochranelibrary.com/central/doi/10.1002/central/CN-01957332/full	Tobacco Addiction; Pregnancy and Childbirth
CN-01979042	Moriarty, AS; Louwagie, GM; Mdege, ND; Morojele, N; Tumbo, J; Omole, OB; Bachmann, MO; Kanaan, M; Turner, A; Parrott, S; Siddiqi, K; Ayo-Yusuf, OA	ImPROving TB outcomes by modifying LIFE-style behaviours through a brief motivational intervention followed by short text messages (ProLife): study protocol for a randomised controlled trial	Trials	2019	Background: South Africa is among the seven highest tuberculosis (TB) burden countries. Harmful lifestyle behaviours, such as smoking and alcohol, and poor adherence to medication can affect clinical outcomes. Modification of these behaviours is likely to improve TB treatment outcomes and has proven possible using motivational interviewing (MI) techniques or use of short message service (SMS) tex…	20	1		Cochrane Central Register of Controlled Trials (CENTRAL)	PUBMED 31349850	EMBASE 628671195				Journal: Article	*clinical outcome; *lifestyle modification; *lung tuberculosis /therapy; *motivation; *text messaging; *treatment response; Adult; Alcohol consumption; Antibiotic sensitivity; Article; Behavior therapy; Clinical effectiveness; Clinical protocol; Controlled study; Cost effectiveness analysis; Follow up; Health care personnel; Health hazard; Health program; Human; Human immunodeficiency virus infec…	10.1186/s13063-019-3551-9	https://www.cochranelibrary.com/central/doi/10.1002/central/CN-01979042/full	Tobacco Addiction
CN-01954013	Moriarty, A S; Louwagie, G M; Mdege, N D; Morojele, N; Tumbo, J; Omole, O B; Bachmann, M O; Kanaan, M; Turner, A; Parrott, S; Siddiqi, K; Ayo-Yusuf, O A	ImPROving TB outcomes by modifying LIFE-style behaviours through a brief motivational intervention followed by short text messages (ProLife): study protocol for a randomised controlled trial	Trials	2019	BACKGROUND: South Africa is among the seven highest tuberculosis (TB) burden countries. Harmful lifestyle behaviours, such as smoking and alcohol, and poor adherence to medication can affect clinical outcomes. Modification of these behaviours is likely to improve TB treatment outcomes and has proven possible using motivational interviewing (MI) techniques or use of short message service (SMS) tex…	20	1	457	Cochrane Central Register of Controlled Trials (CENTRAL)								10.1186/s13063-019-3551-9	https://www.cochranelibrary.com/central/doi/10.1002/central/CN-01954013/full	Infectious Diseases; Tobacco Addiction
CN-01593505	NCT02986711,	Penn State TXT2STAYQUIT Study- a Texting Study to Help Hospitalized Smokers Stay Quit	https://clinicaltrials.gov/show/NCT02986711	2015	This study aims to pilot a method of collecting the post���discharge follow���up data required by the Joint Commission Tobacco Measure Set, using text messages sent to and received from patients' cellular���telephones. It also aims to assess whether specially designed relapse prevention text messages designed to encourage abstinence from smoking, can increase the proportion of smokers who remain …				Cochrane Central Register of Controlled Trials (CENTRAL)			CTgov NCT02986711				Tobacco Use Disorder		https://www.cochranelibrary.com/central/doi/10.1002/central/CN-01593505/full	Tobacco Addiction
CN-01956320	Kumar, D; Raina, S; Sharma, SB; Raina, SK; Bhardwaj, AK	Effectiveness of randomized control trial of mobile phone messages on control of fasting blood glucose in patients with type-2 diabetes mellitus in a Northern State of India	Indian journal of public health	2018	Limited availability of randomized control trial warranted the conduct of a present study to demonstrate the effectiveness of mobile phone���based short message services (SMSs) on reduction in mean fasting blood glucose (FBG) in patients with type���2 diabetes mellitus. A total of 955 patients were recruited from primary and secondary health���care facilities and randomized to intervention (479) …	62	3	224���226	Cochrane Central Register of Controlled Trials (CENTRAL)	PUBMED 30232974	EMBASE 627910706				Journal Article; Randomized Controlled Trial	*India; *diabetes mellitus; *glucose blood level; *mobile phone; Adult; Age Factors; Aged; Alcohol Drinking [epidemiology]; Alcohol consumption; Article; Blood Glucose; Body Weights and Measures; Cell Phone; Controlled study; Diabetes Mellitus, Type 2 [*blood, epidemiology]; Fasting; Female; Health Behavior; Human; Humans; India; Major clinical study; Male; Middle Aged; Patient Compliance; Random…	10.4103/ijph.IJPH_199_17	https://www.cochranelibrary.com/central/doi/10.1002/central/CN-01956320/full	Tobacco Addiction
CN-02191358	White, JS; Lowenstein, C; Srivirojana, N; Jampaklay, A; Dow, WH	Incentive programmes for smoking cessation: cluster randomized trial in workplaces in Thailand	BMJ (Clinical research ed.)	2020	OBJECTIVE: To compare several monetary incentive programmes for promoting smoking abstinence among employees who smoke at workplaces in a middle income country. DESIGN: Parallel group, open label, assessor blinded, cluster randomized controlled trial. SETTING: Large industrial workplaces in metropolitan Bangkok, Thailand. PARTICIPANTS: Employees who smoked cigarettes and planned to quit within si…	371		m3797	Cochrane Central Register of Controlled Trials (CENTRAL)	PUBMED 33055176	EMBASE 633109648				Journal Article; Randomized Controlled Trial; Research Support, N.I.H., Extramural	*Thailand; *smoking cessation; *workplace; Adult; Article; Cigarette; Cigarette Smoking [psychology, *therapy]; Cluster Analysis; Continuing smoker; Controlled study; Counseling; Employee; Female; Human; Humans; Major clinical study; Male; Motivation; Occupational Health Services [*methods]; Outcome assessment; Parallel design; Prevalence; Randomization; Randomized controlled trial; Reward; Singl…	10.1136/bmj.m3797	https://www.cochranelibrary.com/central/doi/10.1002/central/CN-02191358/full	Tobacco Addiction
CN-02064591	Baggett, TP; McGlave, C; Kruse, GR; Yaqubi, A; Chang, Y; Rigotti, NA	SmokefreeTXT for Homeless Smokers: pilot Randomized Controlled Trial	JMIR mhealth and uhealth	2019	BACKGROUND: Homeless smokers want to quit smoking but face numerous barriers to doing so, including pervasive smoking among peers and a lack of social support for quitting. An SMS (short message service) text messaging intervention could address these challenges by providing virtual daily support for homeless smokers who are trying to quit but coping with multiple triggers to smoke. OBJECTIVE: Th…	7	6	e13162	Cochrane Central Register of Controlled Trials (CENTRAL)	PUBMED 31165717					Journal Article; Randomized Controlled Trial; Research Support, N.I.H., Extramural	Adult; Boston; Female; Homeless Persons [psychology, statistics & numerical data]; Humans; Interviews as Topic [methods]; Male; Middle Aged; Pilot Projects; Qualitative Research; Smokers [*psychology, statistics & numerical data]; Smoking Cessation [*methods, psychology, statistics & numerical data]; Surveys and Questionnaires; Text Messaging [instrumentation, *standards, statistics & numerical d…	10.2196/13162	https://www.cochranelibrary.com/central/doi/10.1002/central/CN-02064591/full	Tobacco Addiction
CN-01933588	Durmaz, S; Ergin, I; Durusoy, R; Hassoy, H; Caliskan, A; Okyay, P	WhatsApp embedded in routine service delivery for smoking cessation: effects on abstinence rates in a randomized controlled study	BMC public health	2019	BACKGROUND: The demand for smoking cessation services has risen in Turkey, as smokers planning to quit reached 35% in 2012. Communication technologies are used globally to support quitters, yet their integration to health services is rare. This study aims to evaluate the effect of support messages through WhatsApp application added to the usual care of a university hospital cessation unit, as com…	19	1	387	Cochrane Central Register of Controlled Trials (CENTRAL)	PUBMED 30961557					Journal Article; Randomized Controlled Trial	Adolescent; Adult; Ambulatory Care Facilities; Cigarette Smoking [*prevention & control]; Communication; Computer Systems; Female; Health Behavior; Health Promotion [*methods]; Humans; Male; Middle Aged; Mobile Applications; Program Evaluation; Public Health; Retrospective Studies; Secondary Prevention; Smokers; Smoking Cessation [statistics & numerical data]; Technology; Telemedicine; Text Messa…	10.1186/s12889-019-6727-z	https://www.cochranelibrary.com/central/doi/10.1002/central/CN-01933588/full	Tobacco Addiction
CN-02076091	Frings, D; Albery, IP; Moss, AC; Brunger, H; Burghelea, M; White, S; Wood, KV	Comparison of Allen Carr's Easyway programme with a specialist behavioural and pharmacological smoking cessation support service: a randomized controlled trial	Addiction (Abingdon, England)	2020	BACKGROUND AND AIMS: A combination of behavioural and pharmacological support is judged to be the optimal approach for assisting smoking cessation. Allen Carr's Easyway (ACE) is a single���session pharmacotherapy���free programme that has been in operation internationally for 38�� years. We compared the effectiveness of ACE with specialist behavioural and pharmacological support delivered to the …	115	5	977���985	Cochrane Central Register of Controlled Trials (CENTRAL)	PUBMED 31968400	EMBASE 630699277				Journal Article; Randomized Controlled Trial	*smoking cessation; Adult; Article; Attributable risk; Bayes Theorem; Breathing; Cognitive Behavioral Therapy [*methods]; Comparative effectiveness; Controlled study; Cost���Benefit Analysis; Drug efficacy; England; Ethnicity; Female; Human; Humans; London; Major clinical study; Male; Middle Aged; Motivation; Outcome assessment; Parallel design; Randomized controlled trial; Self Report; Single bl…	10.1111/add.14897	https://www.cochranelibrary.com/central/doi/10.1002/central/CN-02076091/full	Tobacco Addiction
CN-01412037	Pechmann, C; Delucchi, K; Lakon, CM; Prochaska, JJ	Randomised controlled trial evaluation of Tweet2Quit: a social network quit-smoking intervention	Tobacco control	2017	BACKGROUND: We evaluated a novel Twitter���delivered intervention for smoking cessation, Tweet2Quit, which sends daily, automated communications to small, private, self���help groups to encourage high���quality, online, peer���to���peer discussions. DESIGN: A 2���group randomised controlled trial assessed the net benefit of adding a Tweet2Quit support group to a usual care control condition of ni…	26	2	188���194	Cochrane Central Register of Controlled Trials (CENTRAL)	PUBMED 26928205	EMBASE 620626939				Journal Article; Randomized Controlled Trial	*procedures; *social media; *social support; Adolescent; Adult; Cell Phone; Cohort Studies; Cohort analysis; Controlled study; Female; Follow up; Follow���Up Studies; Human; Humans; Male; Middle Aged; Middle aged; Mobile phone; Nicotine gum; Peer Group; Peer group; Randomized controlled trial; Self help; Self���Help Groups; Smoking Cessation [*methods]; Smoking cessation; Social Media; Social Sup…	10.1136/tobaccocontrol-2015-052768	https://www.cochranelibrary.com/central/doi/10.1002/central/CN-01412037/full	Tobacco Addiction
CN-00873088	Sutton, S; Smith, S; Jamison, J; Boase, S; Mason, D; Prevost, AT; Brimicombe, J; Sloan, M; Gilbert, H; Naughton, F	Study protocol for iQuit in Practice: a randomised controlled trial to assess the feasibility, acceptability and effectiveness of tailored web- and text-based facilitation of smoking cessation in primary care	BMC public health	2013	BACKGROUND: Primary care is an important setting for smoking cessation interventions. There is evidence for the effectiveness of tailored interventions for smoking cessation, and text messaging interventions for smoking cessation show promise. The intervention to be evaluated in this trial consists of two components: (1) a web���based program designed to be used by a practice nurse or other smoki…	13		324	Cochrane Central Register of Controlled Trials (CENTRAL)	PUBMED 23575031					Journal Article; Randomized Controlled Trial; Research Support, Non���U.S. Gov't	Adolescent; Adult; Aged; Clinical Protocols; England; Feasibility Studies; Female; Follow���Up Studies; Humans; Internet; Male; Middle Aged; Patient Acceptance of Health Care; Primary Health Care [*methods]; Smoking Cessation [*methods]; Surveys and Questionnaires; Text Messaging; Treatment Outcome; Young Adult	10.1186/1471-2458-13-324	https://www.cochranelibrary.com/central/doi/10.1002/central/CN-00873088/full	Tobacco Addiction
CN-01139819	Clark, L; Ronaldson, S; Dyson, L; Hewitt, C; Torgerson, D; Adamson, J	Electronic prompts significantly increase response rates to postal questionnaires: a randomized trial within a randomized trial and meta-analysis	Journal of clinical epidemiology	2015	OBJECTIVES: To assess the effectiveness of sending electronic prompts to randomized controlled trial participants to return study questionnaires. STUDY DESIGN AND SETTING: A "trial within a trial" embedded within a study determining the effectiveness of chronic obstructive pulmonary disease (DOC) screening on smoking cessation. Those participants taking part in DOC who provided a mobile phone num…	68	12	1446���1450	Cochrane Central Register of Controlled Trials (CENTRAL)	PUBMED 25709076					Comparative Study; Journal Article; Randomized Controlled Trial; Research Support, Non���U.S. Gov't	Adult; Aged; Electronic Mail; Female; Humans; Infant, Newborn; Male; Mass Screening [*statistics & numerical data]; Meta���Analysis as Topic; Middle Aged; Pulmonary Disease, Chronic Obstructive [*epidemiology, *prevention & control]; Reminder Systems; Smoking Cessation [*statistics & numerical data]; Surveys and Questionnaires; Text Messaging	10.1016/j.jclinepi.2015.01.016	https://www.cochranelibrary.com/central/doi/10.1002/central/CN-01139819/full	Airways; Tobacco Addiction
CN-01936203	Weng, X; Wang, MP; Suen, YN; Li, WHC; Wu, Y; Cheung, DYT; Kwong, ACS; Lai, VWY; Chan, SSC; Lam, TH	Comparing different intensities of active referral to smoking cessation services in promoting smoking cessation among community smokers: a study protocol of a cluster randomized controlled trial	BMC public health	2018	BACKGROUND: Actively referring smokers to smoking cessation (SC) services could increase quitting and is scalable for the population. The objective of this study is to compare 2 different intensities of SC active referral for smokers in the community of Hong Kong. METHODS/DESIGN: This is a single���blind, parallel 3���armed cluster randomized controlled trial (cRCT) consisting of high���intensity…	18	1	830	Cochrane Central Register of Controlled Trials (CENTRAL)	PUBMED 29973191	EMBASE 627710793				Journal Article; Randomized Controlled Trial	*cigarette smoking; *patient referral; *smoking cessation; Adult; Article; Clinical Protocols; Comparative effectiveness; Controlled study; Data analysis; Drug efficacy; Female; Hong Kong; Hong Kong [epidemiology]; Human; Humans; Intention; Male; Outcome assessment; Prevalence; Program Evaluation; Randomized controlled trial; Referral and Consultation; Saliva; Single blind procedure; Single���Bli…	10.1186/s12889-018-5782-1	https://www.cochranelibrary.com/central/doi/10.1002/central/CN-01936203/full	Tobacco Addiction
CN-02123899	M��ssener, U; Linderoth, C; Thomas, K; Bendtsen, M	mHealth smoking cessation intervention among high school students: 3-month primary outcome findings from a randomized controlled trial	PloS one	2020	BACKGROUND: Smoking among adolescents remains a global public health issue as youth continue to maintain high prevalence rates. The evidence for the efficacy of text messaging interventions to reduce smoking behavior is well established, yet there is still a need for studies targeting high school students. The aim of the study was to determine the effectiveness of a text���based smoking cessation…	15	3	e0229411	Cochrane Central Register of Controlled Trials (CENTRAL)	PUBMED 32142514					Journal Article; Randomized Controlled Trial	Adolescent; Behavior Therapy; Case���Control Studies; Cell Phone [*statistics & numerical data]; Female; Health Behavior; Humans; Male; Outcome Assessment, Health Care; Self Report; Smoking Cessation [*methods]; Smoking Prevention; Smoking [*epidemiology, psychology]; Students [*psychology]; Sweden [epidemiology]; Telemedicine [*methods]; Text Messaging [statistics & numerical data]	10.1371/journal.pone.0229411	https://www.cochranelibrary.com/central/doi/10.1002/central/CN-02123899/full	Tobacco Addiction
CN-00786257	Whittaker, R; Dorey, E; Bramley, D; Bullen, C; Denny, S; Elley, CR; Maddison, R; McRobbie, H; Parag, V; Rodgers, A; Salmon, P	A theory-based video messaging mobile phone intervention for smoking cessation: randomized controlled trial	Journal of medical Internet research	2011	BACKGROUND: Advances in technology allowed the development of a novel smoking cessation program delivered by video messages sent to mobile phones. This social cognitive theory���based intervention (called "STUB IT") used observational learning via short video diary messages from role models going through the quitting process to teach behavioral change techniques. OBJECTIVE: The objective of our s…	13	1	e10	Cochrane Central Register of Controlled Trials (CENTRAL)	PUBMED 21371991					Comparative Study; Journal Article; Randomized Controlled Trial; Research Support, Non���U.S. Gov't	Adolescent; Adult; Cell Phone; Feedback, Psychological; Female; Follow���Up Studies; Humans; Male; Prevalence; Smoking Cessation [*methods]; Tobacco Use Disorder [epidemiology]; Treatment Outcome; Videotape Recording; Young Adult	10.2196/jmir.1553	https://www.cochranelibrary.com/central/doi/10.1002/central/CN-00786257/full	Tobacco Addiction; Effective Practice and Organisation of Care
CN-01015639	Kessels, LT; Ruiter, RA	Eye movement responses to health messages on cigarette packages	BMC public health	2012	BACKGROUND: While the majority of the health messages on cigarette packages contain threatening health information, previous studies indicate that risk information can trigger defensive reactions, especially when the information is self���relevant (i.e., smokers). Providing coping information, information that provides help for quitting smoking, might increase attention to health messages instead…	12		352	Cochrane Central Register of Controlled Trials (CENTRAL)	PUBMED 22583956					Journal Article; Randomized Controlled Trial	Adolescent; Adult; Analysis of Variance; Defense Mechanisms; Eye Movements; Female; Health Education [*methods]; Humans; Male; Motivation; Netherlands; Product Labeling; Risk Factors; Self Report; Smoking Cessation [methods]; Smoking Prevention; Students [psychology, statistics & numerical data]; Young Adult	10.1186/1471-2458-12-352	https://www.cochranelibrary.com/central/doi/10.1002/central/CN-01015639/full	Tobacco Addiction
CN-01602246	DeStasio, KL; Hill, AP; Berkman, ET	Efficacy of an SMS-Based Smoking Intervention Using Message Self-Authorship: a Pilot Study	Journal of smoking cessation	2018	Introduction: Text���message���based interventions hold great potential for intervention and are increasingly feasible, given advances in information technology. Aims: This pilot randomized controlled trial (RCT) aims to compare the efficacy of self���versus expert���authored content delivered via text���messaging for smoking cessation. Methods: Sixty���two participants aged 25���66 attended labo…	13	1	55���58	Cochrane Central Register of Controlled Trials (CENTRAL)	PUBMED 29755598					Journal Article			https://www.cochranelibrary.com/central/doi/10.1002/central/CN-01602246/full	Tobacco Addiction
CN-01960393	Lochbuehler, K; Wileyto, EP; Mercincavage, M; Souprountchouk, V; Burdge, JZ; Tang, KZ; Cappella, JN; Strasser, AA	Temporal Effects of Message Congruency on Attention to and Recall of Pictorial Health Warning Labels on Cigarette Packages	Nicotine & tobacco research	2019	OBJECTIVES: Recent research has shown that message congruency is beneficial to recall of pictorial health warning label (PWL) content after initial exposure. Despite less attention to the text warning, smokers exposed to congruent PWLs were more likely to recall the text and the message. This study aimed to replicate these findings and to examine whether congruency also affects recall after multi…	21	7	879���886	Cochrane Central Register of Controlled Trials (CENTRAL)	PUBMED 29917125	EMBASE 628456678				Journal: Article	*attention; *cigarette; *recall; Adult; Article; Controlled study; Eye movement; Female; Major clinical study; Male; Medical information; Randomized controlled trial; Smoking; Smoking prevention; United States	10.1093/ntr/nty124	https://www.cochranelibrary.com/central/doi/10.1002/central/CN-01960393/full	Tobacco Addiction
CN-01892347	ISRCTN15396225,	Evaluation of the effectiveness of a text-based mHealth smoking cessation intervention among high school students in Sweden	https://trialsearch.who.int/Trial2.aspx?TrialID=ISRCTN15396225	2017	INTERVENTION: After signing on and completing a baseline questionnaire, participants will be randomized to the intervention or treatment as usual group. Randomization will be fully computerized and automated. No strata or blocks will be used during randomisation, each participant has equal probability of being randomised to either the intervention or control group. The intervention starts with a …				Cochrane Central Register of Controlled Trials (CENTRAL)					ICTRP ISRCTN15396225				https://www.cochranelibrary.com/central/doi/10.1002/central/CN-01892347/full	Tobacco Addiction
CN-02088086	Fernandez, ME; Schlechter, CR; Del Fiol, G; Gibson, B; Kawamoto, K; Siaperas, T; Pruhs, A; Greene, T; Nahum-Shani, I; Schulthies, S; Nelson, M; Bohner, C; Kramer, H; Borbolla, D; Austin, S; Weir, C; Walker, TW; Lam, CY; Wetter, DW	QuitSMART Utah: an implementation study protocol for a cluster-randomized, multi-level Sequential Multiple Assignment Randomized Trial to increase Reach and Impact of tobacco cessation treatment in Community Health Centers	Implementation science	2020	BACKGROUND: Tobacco use remains the leading cause of death and disability in the USA and is disproportionately concentrated among low socioeconomic status (SES) populations. Community Health Centers (CHCs) are a key venue for reaching low SES populations with evidence���based tobacco cessation treatment such as Quitlines. Electronic health record (EHR)���based interventions at the point���of���ca…	15	1	9	Cochrane Central Register of Controlled Trials (CENTRAL)	PUBMED 32000812	EMBASE 630786734				Journal Article; Randomized Controlled Trial; Research Support, N.I.H., Extramural; Research Support, Non���U.S. Gov't	*Utah; *health center; *implementation science; *medical information; *smoking cessation; Adult; Article; Basic Helix���Loop���Helix Transcription Factors; Community Health Centers [*organization & administration]; Controlled study; Drosophila Proteins; Electronic Health Records [*organization & administration]; Electronic health record; Female; Health Behavior; Health care system; Hotlines [*org…	10.1186/s13012-020-0967-2	https://www.cochranelibrary.com/central/doi/10.1002/central/CN-02088086/full	Tobacco Addiction
CN-02132211	Noonan, D; Silva, S; Fish, LJ; Peter, K; Conley, C; Simmons, LA; Severson, H; Pollak, KI	Feasibility of a text-based reduction intervention in helping rural and underserved smokeless tobacco users quit	Addictive behaviors	2020	Introduction: Smokeless tobacco (ST) use significantly affects morbidity and mortality and remains disproportionally prevalent in rural and medically underserved communities. Few programs exist for rural smokeless tobacco users. Text���based interventions may increase the reach of cessation interventions; yet, none has tested them in ST users. We evaluated the feasibility, acceptability, and prel…	108			Cochrane Central Register of Controlled Trials (CENTRAL)	PUBMED 32361367	EMBASE 2005709155				Journal: Article	*feasibility study; *smokeless tobacco; *smoking cessation; Adult; Article; Controlled study; Counseling; Female; Friend; Human; Human experiment; Major clinical study; Male; Prevalence; Randomized controlled trial; Self report	10.1016/j.addbeh.2020.106434	https://www.cochranelibrary.com/central/doi/10.1002/central/CN-02132211/full	Tobacco Addiction
CN-02082013		Never Quit Trying: reengaging Tobacco Users in Statewide Cessation Services	Journal of public health management and practice	2018	CONTEXT: Tobacco dependence is well established as a chronic condition typically requiring numerous quit attempts. Tobacco users are unlikely to return to the same cessation program on their own. OBJECTIVE: This program evaluation examined the effectiveness of using multiple outreach methods to reengage tobacco users in a statewide cessation program at varying time points after their initial prog…	24	3	e25���e33	Cochrane Central Register of Controlled Trials (CENTRAL)	PUBMED 28832435	EMBASE 629461827				Journal: Article	*psychology; Adolescent; Adult; Adverse event; Aged; E���mail; Female; Health promotion; Human; Male; Middle aged; Minnesota; Procedures; Program evaluation; Smoking cessation; Statistical model; Text messaging; Tobacco use; Very elderly	10.1097/PHH.0000000000000635	https://www.cochranelibrary.com/central/doi/10.1002/central/CN-02082013/full	Tobacco Addiction
CN-01938229	Fillon, M	Study evaluates mobile telephone interventions for socioeconomically disadvantaged smokers	CA cancer journal for clinicians	2019		69	3	164���165	Cochrane Central Register of Controlled Trials (CENTRAL)	PUBMED 30856675	EMBASE 626734772				Journal: Note	*smoking; *social status; *text messaging; Adult; Controlled study; Female; Follow up; Human; Human experiment; Male; Nicotine replacement therapy; Normal human; Note; Priority journal; Randomized controlled trial; Self report; Smoking cessation; Texas	10.3322/caac.21473	https://www.cochranelibrary.com/central/doi/10.1002/central/CN-01938229/full	Tobacco Addiction
CN-02204975	Pollak, KI; Oliver, JA; Pieper, C; Davis, JM; Gao, X; Noonan, D; Kennedy, D; Granados, I; Fish, LJ	Cue-based treatment for light smokers: a proof of concept pilot	Addictive behaviors	2021	Introduction: Light smoking (smoking ��� 10 cigarettes per day or on some days) has become increasingly prevalent in the US and increases morbidity and mortality. Many light smokers do not experience significant nicotine withdrawal but instead smoke in response to cues. Minimal evidence exists supporting interventions to help light smokers quit smoking. Methods: We present results from a proof���…	114		106717	Cochrane Central Register of Controlled Trials (CENTRAL)	PUBMED 33109394	EMBASE 2008398373				Journal Article; Randomized Controlled Trial; Research Support, N.I.H., Extramural	*proof of concept; *smoking cessation; Adult; Article; Controlled study; Counseling; Cues; Drug withdrawal; Feasibility study; Female; Friend; Human; Human experiment; Humans; Male; Pilot Projects; Pilot study; Prevalence; Randomized controlled trial; Smokers; Smoking Cessation; Speech; Text messaging; Tobacco Use Cessation Devices	10.1016/j.addbeh.2020.106717	https://www.cochranelibrary.com/central/doi/10.1002/central/CN-02204975/full	Tobacco Addiction
CN-01133723	Mennis, J; Mason, M; Way, T; Zaharakis, N	The role of tobacco outlet density in a smoking cessation intervention for urban youth	Health & place	2016	This study investigates the role of tobacco outlet density in a randomized controlled trial of a text messaging���based smoking cessation intervention conducted among a sample of 187 primarily African American youth in a midsize U.S. city. A moderated mediation model was used to test whether the indirect effect of residential tobacco outlet density on future smoking was mediated by the intention …	38		39���47	Cochrane Central Register of Controlled Trials (CENTRAL)	PUBMED 26798960	EMBASE 607830440				Journal Article; Randomized Controlled Trial; Research Support, Non���U.S. Gov't	*commercial phenomena; *smoking cessation; *tobacco; *tobacco outlet density; Adolescent; Adult; African American; Article; Commerce; Controlled study; Family; Female; Health Promotion; Health survey; Human; Humans; Intention; Juvenile; Male; Peer group; Priority journal; Randomized controlled trial; Self report; Smoking Cessation; Surveys and Questionnaires; Text messaging; Tobacco Products; Uni…	10.1016/j.healthplace.2015.12.008	https://www.cochranelibrary.com/central/doi/10.1002/central/CN-01133723/full	Tobacco Addiction
CN-02080541		Effects of E-cigarette health warnings and modified risk Ad claims on adolescent E-cigarette craving and susceptibility	Nicotine & tobacco research	2018	Introduction: A between���subjects experiment examines the effects of different warning types and modified risk e���cigarette ad claims on adolescent e���cigarette craving and future e���cigarette susceptibility for two different themes. One theme focuses on nicotine and addiction, and the other on the effects of potentially harmful constituents (eg, flavored chemicals and lung disease). Methods:…	21	6	792���798	Cochrane Central Register of Controlled Trials (CENTRAL)	PUBMED 29669064	EMBASE 628851166				Journal: Article	*adolescent smoking; *disease predisposition; *drug craving; *health hazard; *risk factor; *tobacco dependence; Adolescent; Adult; Article; Awareness; Female; Human; Human experiment; Lung disease; Male; Population exposure; Population risk; Priority journal; Risk reduction; Smoking cessation; Text messaging	10.1093/ntr/nty076	https://www.cochranelibrary.com/central/doi/10.1002/central/CN-02080541/full	Tobacco Addiction
CN-01618497	Felicione, NJ; Enlow, P; Elswick, D; Long, D; Rolly Sullivan, C; Blank, MD	A pilot investigation of the effect of electronic cigarettes on smoking behavior among opioid-dependent smokers	Addictive behaviors	2018	Introduction: Compared to the general population, smoking rates are 2���4 times higher among individuals with opioid use disorders (OUDs). These smokers also have poor long���term cessation rates, even with pharmacotherapy or other interventions. Low success rates with traditional approaches may prompt smokers with OUDs to try more novel products like electronic cigarettes (ECIGs). This pilot stu…				Cochrane Central Register of Controlled Trials (CENTRAL)		EMBASE 2000935562				Journal: Article in Press	*electronic cigarette; *smoking cessation; Adult; Article; Clinical article; Controlled study; Drug therapy; Feasibility study; Female; Follow up; Human; Male; Medication compliance; Outpatient department; Pilot study; Preliminary data; Quantitative analysis; Randomized controlled trial; Self report; Text messaging	10.1016/j.addbeh.2018.07.003	https://www.cochranelibrary.com/central/doi/10.1002/central/CN-01618497/full	Tobacco Addiction; Drugs and Alcohol
CN-01936182	Wang, MP; Cheung, TY; Li, WHC; Suen, YN; Kwong, A; Lai, V; Chan, SSC; Lam, TH	Comparing 2 different intensities of active referral to smoking cessation services: a cluster randomized controlled trial	Tobacco induced diseases	2018	Background and challenges to implementation: Studies found that actively referring smokers to smoking cessation (SC) services increased quitting. We compared 2 different intensities of SC active referral for community smokers in Hong Kong. Intervention or response: A single���blinded, parallel threearmed cluster randomized controlled trial was conducted among smokers who joined 2016 ���Quit���to�…	16		134���	Cochrane Central Register of Controlled Trials (CENTRAL)		EMBASE 627398751				Journal: Conference Abstract	*patient referral; *smoking cessation; Awards and prizes; Cigarette smoking; Conference abstract; Controlled study; Hong Kong; Human; Major clinical study; Outcome assessment; Prevalence; Randomized controlled trial; Single blind procedure; Smoking reduction; Telephone interview; Text messaging	10.18332/tid/84183	https://www.cochranelibrary.com/central/doi/10.1002/central/CN-01936182/full	Tobacco Addiction
CN-01793963	Burhansstipanov, L; Krebs, LU; Petereit, D; Dignan, MB; Ahamed, SI; Sargent, M; Cina, K; Crawford, K; Thibeault, D; Bordeaux, S; Kanekar, S; Ahsan, GMT; Williams, D; Addo, I	Reality Versus Grant Application Research "Plans"	Health promotion practice	2018	This article describes the implementation of the American Indian mHealth Smoking Dependence Study focusing on the differences between what was written in the grant application compared to what happened in reality. The study was designed to evaluate a multicomponent intervention involving 256 participants randomly assigned to one of 15 groups. Participants received either a minimal or an intense l…	19	4	566���572	Cochrane Central Register of Controlled Trials (CENTRAL)	PUBMED 28669241	EMBASE 626358615				Journal: Article	*American Indian; *Internet; *cultural competence; *health disparity; *health education; *minority health; *smoking cessation; Adult; Article; Controlled study; Electronic cigarette; Female; Human; Human experiment; Major clinical study; Male; Mobile phone; Motivational interviewing; Nicotine replacement therapy; Randomized controlled trial; Rigor; Text messaging	10.1177/1524839917700892	https://www.cochranelibrary.com/central/doi/10.1002/central/CN-01793963/full	Tobacco Addiction
CN-01437193	Alessi, SM; Rash, CJ	Treatment Satisfaction in a Randomized Clinical Trial of mHealth Smoking Abstinence Reinforcement	Journal of substance abuse treatment	2017	The importance of patient satisfaction in modern healthcare is widely recognized, but research on satisfaction in the context of smoking cessation has not kept pace. The purpose of this study was to explore treatment satisfaction in a sample of smokers (N=84) randomized to one of two smoking cessation treatment interventions (mHealth reinforcement and mHealth monitoring) that used cell phone���ba…	72		103���110	Cochrane Central Register of Controlled Trials (CENTRAL)	PUBMED 27449226	EMBASE 611419991				Journal Article; Randomized Controlled Trial	*nicotine replacement therapy; *reinforcement; *satisfaction; *smoking cessation; *text messaging; Adult; Behavior Therapy [*methods]; Clinical trial; Controlled clinical trial; Counseling; Counseling [*methods]; Disease course; Female; Human; Humans; Major clinical study; Male; Middle Aged; Mobile phone; Monitoring; Motivation; Multimedia; Patient Satisfaction; Randomized controlled trial; Reinf…	10.1016/j.jsat.2016.06.013	https://www.cochranelibrary.com/central/doi/10.1002/central/CN-01437193/full	Tobacco Addiction
CN-01935038	Iyapparaja, P; Kumar, PDM; Nandabalan, I	Efficacy of short message service (SMS) in smoking cessation program among police personnel in Chennai city - An interventional study	Tobacco induced diseases	2018	Background: Tobacco use is estimated to cause 800,000 deaths by 2015 in India annually.With changing patterns of lifestyle, smoking is falsely interpreted as a means to cope with negative emotions and to relieve mental stress.Research has shown that Policemen may consume tobacco at rates higher than the general population. Text messaging is a means of reinforcement to tobacco cessation counseling…	16		123���	Cochrane Central Register of Controlled Trials (CENTRAL)		EMBASE 627399539				Journal: Conference Abstract	*drug efficacy; *intervention study; *police; *smoking cessation program; Adult; Cigarette smoking; Comparative effectiveness; Conference abstract; Controlled study; Counseling; Death; Female; Human; India; Lifestyle; Major clinical study; Male; Mental stress; Mobile phone; Population; Randomized controlled trial; Reinforcement; Sampling; Smoking cessation; Text messaging; Tobacco dependence	10.18332/tid/84031	https://www.cochranelibrary.com/central/doi/10.1002/central/CN-01935038/full	Tobacco Addiction
CN-00863874	Vidrine, DJ; Fletcher, FE; Danysh, HE; Marani, S; Vidrine, JI; Cantor, SB; Prokhorov, AV	A randomized controlled trial to assess the efficacy of an interactive mobile messaging intervention for underserved smokers: project ACTION	BMC public health	2012	BACKGROUND: Despite a significant decrease in smoking prevalence over the past ten years, cigarette smoking still represents the leading cause of preventable morbidity and mortality in the United States. Moreover, smoking prevalence is significantly higher among those with low levels of education and those living at, or below, the poverty level. These groups tend to be confronted with significant…	12		696	Cochrane Central Register of Controlled Trials (CENTRAL)	PUBMED 22920991					Journal Article; Randomized Controlled Trial; Research Support, N.I.H., Extramural	Adult; Attitude to Health; Cell Phone; Community���Institutional Relations; Cost���Benefit Analysis; Follow���Up Studies; Humans; Mobile Health Units; Motivation; Poverty Areas; Program Evaluation; Smoking Cessation [*methods, psychology]; Smoking Prevention; United States; Vulnerable Populations [psychology]	10.1186/1471-2458-12-696	https://www.cochranelibrary.com/central/doi/10.1002/central/CN-00863874/full	Tobacco Addiction
CN-01440537	Mutti, S; Reid, JL; Gupta, PC; Pednekar, MS; Dhumal, G; Nargis, N; Hussain, AG; Hammond, D	Perceived effectiveness of text and pictorial health warnings for smokeless tobacco packages in Navi Mumbai, India, and Dhaka, Bangladesh: findings from an experimental study	Tobacco control	2016	OBJECTIVE: To examine the perceived effectiveness of text and pictorial smokeless tobacco health warnings in India and Bangladesh, including different types of message content. METHODS: An experimental study was conducted in Navi Mumbai, India (n=1002), and Dhaka, Bangladesh (n=1081). Face���to���face interviews were conducted on tablets with adult (���19���years) smokeless tobacco users and yout…	25	4	437���443	Cochrane Central Register of Controlled Trials (CENTRAL)	PUBMED 26202320	EMBASE 619915672				Journal Article; Randomized Controlled Trial; Research Support, Non���U.S. Gov't; Research Support, N.I.H., Extramural	Adolescent; Adult; Bangladesh; Controlled study; Female; Health Communication [methods]; Human; Humans; India; Interview; Interviews as Topic; Male; Medical information; Middle Aged; Middle aged; Packaging; Perception; Procedures; Product Labeling [*methods]; Psychology; Randomized controlled trial; Smokeless tobacco; Tobacco Use [*adverse effects, psychology]; Tobacco use; Tobacco, Smokeless [*a…	10.1136/tobaccocontrol-2015-052315	https://www.cochranelibrary.com/central/doi/10.1002/central/CN-01440537/full	Tobacco Addiction
CN-01460441	Bernstein, SL; Dziura, J; Weiss, J; Miller, T; Vickerman, KA; Grau, LE; Pantalon, MV; Abroms, L; Collins, LM; Toll, B	Tobacco dependence treatment in the emergency department: a randomized trial using the Multiphase Optimization Strategy	Contemporary clinical trials	2018	BACKGROUND: Tobacco dependence remains the leading preventable cause of death in the developed world. Smokers are disproportionately from lower socioeconomic groups, and may use the hospital emergency department (ED) as an important source of care. A recent clinical trial demonstrated the efficacy of a multicomponent intervention to help smokers quit, but the independent contributions of those co…	66		1���8	Cochrane Central Register of Controlled Trials (CENTRAL)	PUBMED 29287665	EMBASE 620516327				Clinical Trial Protocol; Journal Article; Randomized Controlled Trial; Research Support, N.I.H., Extramural	*active quitline referral; *monotherapy; *motivational interviewing; *nicotine replacement therapy; *patient referral; *smoking cessation program; *text messaging; *tobacco dependence/dm [Disease Management]; *tobacco dependence/dt [Drug Therapy]; Adult; Amfebutamone/ct [Clinical Trial]; Amfebutamone/dt [Drug Therapy]; Amfebutamone/pe [Pharmacoeconomics]; Analytic method; Article; Behavior change…	10.1016/j.cct.2017.12.016	https://www.cochranelibrary.com/central/doi/10.1002/central/CN-01460441/full	Tobacco Addiction
CN-01477150	Graham, AL; Burke, MV; Jacobs, MA; Cha, S; Croghan, IT; Schroeder, DR; Moriarty, JP; Borah, BJ; Rasmussen, DF; Brookover, MJ; Suesse, DB; Midthun, DE; Hays, JT	An integrated digital/clinical approach to smoking cessation in lung cancer screening: study protocol for a randomized controlled trial	Trials	2017	BACKGROUND: Delivering effective tobacco dependence treatment that is feasible within lung cancer screening (LCS) programs is crucial for realizing the health benefits and cost savings of screening. Large���scale trials and systematic reviews have demonstrated that digital cessation interventions (i.e. web���based and text message) are effective, sustainable over the long���term, scalable, and co…	18	1	568	Cochrane Central Register of Controlled Trials (CENTRAL)	PUBMED 29179734	EMBASE 619409488				Journal Article; Multicenter Study; Randomized Controlled Trial	*cancer screening; *lung cancer; *smoking cessation; Adult; Aged; Aged, 80 and over; Article; Attitude to health; Clinical Protocols; Clinical effectiveness; Clinical practice; Controlled study; Counseling; Decision making; Delivery of Health Care, Integrated [*methods]; Early Detection of Cancer [*methods]; Evidence based medicine; Female; Health care delivery; Human; Humans; Internet; Lung Neop…	10.1186/s13063-017-2312-x	https://www.cochranelibrary.com/central/doi/10.1002/central/CN-01477150/full	Tobacco Addiction
CN-01118083	Dale, LP; Whittaker, R; Jiang, Y; Stewart, R; Rolleston, A; Maddison, R	Improving coronary heart disease self-management using mobile technologies (Text4Heart): a randomised controlled trial protocol	Trials	2014	BACKGROUND: Cardiac rehabilitation (CR) is a secondary prevention program that offers education and support to assist patients with coronary heart disease (CHD) make lifestyle changes. Despite the benefits of CR, attendance at centre���based sessions remains low. Mobile technology (mHealth) has potential to reach more patients by delivering CR directly to mobile phones, thus providing an alternat…	15		71	Cochrane Central Register of Controlled Trials (CENTRAL)	PUBMED 24588893	EMBASE 53039278				Journal Article; Multicenter Study; Randomized Controlled Trial; Research Support, Non���U.S. Gov't	*ischemic heart disease; *mobile phone; *self care; Adult; Alcohol Drinking [adverse effects, prevention & control]; Article; Body composition; Cardiovascular Agents [therapeutic use]; Cardiovascular risk; Cell Phone; Clinical Protocols; Computer program; Controlled study; Coronary Disease [diagnosis, physiopathology, psychology, *therapy]; Diet [adverse effects]; Exercise; Health Behavior; Healt…	10.1186/1745-6215-15-71	https://www.cochranelibrary.com/central/doi/10.1002/central/CN-01118083/full	Tobacco Addiction; Heart
CN-02101309	Shuter, J; Kim, RS; An, LC; Abroms, LC	Feasibility of a Smartphone-Based Tobacco Treatment for HIV-Infected Smokers	Nicotine & tobacco research	2020	BACKGROUND: Cigarette smoking is common among persons living with HIV (PLWH) in the United States. It is the leading cause of mortality in this group, and efforts to promote cessation have been largely unsuccessful. METHODS: From 2015 to 2017, we performed a randomized controlled trial of Positively Smoke Free���Mobile (PSF���M) versus standard care. PSF���M is a mobile Web site that offers a 42�…	22	3	398���407	Cochrane Central Register of Controlled Trials (CENTRAL)	PUBMED 30285151	EMBASE 631269489				Journal Article; Randomized Controlled Trial; Research Support, N.I.H., Extramural	*Human immunodeficiency virus infected patient; *cigarette smoking; *feasibility study; *smartphone; *smoking cessation; Adult; African Americans [psychology, statistics & numerical data]; Aged; Article; Behavior Therapy [*methods]; Controlled study; Craving; Feasibility Studies; Female; Friend; HIV Infections [*psychology, virology]; HIV [isolation & purification]; Health Behavior; Health care q…	10.1093/ntr/nty208	https://www.cochranelibrary.com/central/doi/10.1002/central/CN-02101309/full	Tobacco Addiction
CN-02279254	Lavender, T; Richens, Y; Milan, SJ; Smyth, RM; Dowswell, T	Telephone support for women during pregnancy and the first six weeks postpartum	Cochrane database of systematic reviews (Online)	2013	BACKGROUND: Telephone communication is increasingly being accepted as a useful form of support within health care. There is some evidence that telephone support may be of benefit in specific areas of maternity care such as to support breastfeeding and for women at risk of depression. There is a plethora of telephone���based interventions currently being used in maternity care. It is therefore tim…	7	7	CD009338	Cochrane Central Register of Controlled Trials (CENTRAL)	PUBMED 23881662					Journal Article; Meta���Analysis; Research Support, Non���U.S. Gov't; Review	Anxiety [pc [Prevention & Control]]; Breast Feeding [sn [Statistics & Numerical Data]]; Depression, Postpartum [pc [Prevention & Control]]; Female; Humans; Infant, Newborn; Postnatal Care [mt [Methods]]; Pregnancy; Pregnancy Complications [pc [Prevention & Control]]; Pregnancy Complications [px [Psychology]]; Pregnancy Outcome; Prenatal Care [mt [Methods]]; Randomized Controlled Trials as Topic; …	10.1002/14651858.CD009338.pub2	https://www.cochranelibrary.com/central/doi/10.1002/central/CN-02279254/full	Tobacco Addiction
CN-01651679	Hall, MG; Sheeran, P; Noar, SM; Boynton, MH; Ribisl, KM; Parada, H; Johnson, TO; Brewer, NT	Negative affect, message reactance and perceived risk: how do pictorial cigarette pack warnings change quit intentions?	Tobacco control	2018	OBJECTIVE: Pictorial warnings on cigarette packs increase motivation to quit smoking. We sought to examine the potential mediating role of negative affect, message reactance (ie, an oppositional reaction to a message) and perceived risk in shaping quit intentions. METHODS: In 2014 and 2015, we randomly assigned 2149 adult US smokers to receive either pictorial warnings or text���only warnings app…	27	e2	e136���e142	Cochrane Central Register of Controlled Trials (CENTRAL)	PUBMED 29248897	EMBASE 624262404				Article	*cigarette; *public policy; Adult; Article; Controlled study; Female; Human; Major clinical study; Male; Randomized controlled trial; Smoking; Structural equation modeling; Transcription initiation	10.1136/tobaccocontrol-2017-053972	https://www.cochranelibrary.com/central/doi/10.1002/central/CN-01651679/full	Tobacco Addiction
CN-01491232	NCT02510716,	Addressing Tobacco Use Disparities in Rural Older Adults Through an Innovative Mobile Phone Intervention	https://clinicaltrials.gov/show/NCT02510716	2015	The purpose of this study is to evaluate the feasibility, acceptability and preliminary efficacy of a Scheduled Gradual Reduction (SGR) intervention via SMS (short message service) text messaging plus SMS Support Messages in decreasing smoking in an older adult rural population. The SGR group (n=20) will receive a four���week SGR program delivered via SMS text messages plus SMS support messages. …				Cochrane Central Register of Controlled Trials (CENTRAL)			CTgov NCT02510716						https://www.cochranelibrary.com/central/doi/10.1002/central/CN-01491232/full	Tobacco Addiction
CN-01119126	Mays, D; Niaura, RS; Evans, WD; Hammond, D; Luta, G; Tercyak, KP	Cigarette packaging and health warnings: the impact of plain packaging and message framing on young smokers	Tobacco control	2015	OBJECTIVE: This study examined the impact of pictorial cigarette���warning labels, warning���label message framing and plain cigarette packaging, on young adult smokers' motivation to quit. METHODS: Smokers aged 18���30 years (n=740) from a consumer research panel were randomised to one of four experimental conditions where they viewed online images of four cigarette packs with warnings about lun…	24	e1	e87���92	Cochrane Central Register of Controlled Trials (CENTRAL)	PUBMED 24420310					Comparative Study; Journal Article; Randomized Controlled Trial; Research Support, N.I.H., Extramural; Research Support, Non���U.S. Gov't	Adolescent; Adult; Attitude to Health; Drug Labeling; Drug Packaging; Female; Health; Humans; Lung Diseases [etiology]; Male; Motivation; Neoplasms [etiology]; Product Labeling [*methods]; Risk; Smoking Cessation; Smoking Prevention; Smoking [adverse effects]; Tobacco Products; Tobacco Use Disorder [prevention & control]; Young Adult	10.1136/tobaccocontrol-2013-051234	https://www.cochranelibrary.com/central/doi/10.1002/central/CN-01119126/full	Tobacco Addiction
CN-01930184	Hall, MG; Mendel, JR; Noar, SM; Brewer, NT	Why smokers avoid cigarette pack risk messages: two randomized clinical trials in the United States	Social science & medicine (1982)	2018	BACKGROUND: Message avoidance (e.g., trying not to look at the message) may be motivated by reactance, a maladaptive rejection of the message. An alternative view is that avoidance indicates that a message is eliciting fear and other negative affect, thereby increasing the likelihood of behavioral change. We sought to identify which psychological mechanism���reactance or fear and other negative a…	213		165���172	Cochrane Central Register of Controlled Trials (CENTRAL)	PUBMED 30096636					Journal Article; Randomized Controlled Trial; Research Support, N.I.H., Extramural; Research Support, U.S. Gov't, P.H.S.	Adolescent; Adult; Avoidance Learning; Emotions; Fear; Female; Humans; Male; Middle Aged; Product Labeling; Smokers [*psychology, statistics & numerical data]; Tobacco Products [*adverse effects]; United States; Young Adult	10.1016/j.socscimed.2018.07.049	https://www.cochranelibrary.com/central/doi/10.1002/central/CN-01930184/full	Tobacco Addiction
CN-00873085	Stanczyk, NE; Crutzen, R; Bolman, C; Muris, J; de Vries, H	Influence of delivery strategy on message-processing mechanisms and future adherence to a Dutch computer-tailored smoking cessation intervention	Journal of medical Internet research	2013	BACKGROUND: Smoking tobacco is one of the most preventable causes of illness and death. Web���based tailored smoking cessation interventions have shown to be effective. Although these interventions have the potential to reach a large number of smokers, they often face high attrition rates, especially among lower educated smokers. A possible reason for the high attrition rates in the latter group …	15	2	e28	Cochrane Central Register of Controlled Trials (CENTRAL)	PUBMED 23388554					Journal Article; Randomized Controlled Trial; Research Support, Non���U.S. Gov't	Adult; Educational Status; Female; Health Promotion [methods]; Humans; Internet; Male; Middle Aged; Motivation; Netherlands; Patient Compliance; Smoking Cessation [*methods]; Smoking Prevention; Smoking [psychology]; Surveys and Questionnaires; Telemedicine [*methods]	10.2196/jmir.2153	https://www.cochranelibrary.com/central/doi/10.1002/central/CN-00873085/full	Tobacco Addiction
CN-01964271	Hecht, J; Rigotti, NA; Minami, H; Kjome, KL; Bloom, EL; Kahler, CW; Price, LH; Levy, DE; Carpenter, KM; Brown, RA	Adaptation of a sustained care cessation intervention for smokers hospitalized for psychiatric disorders: study protocol for a randomized controlled trial	Contemporary clinical trials	2019	Background: Individuals with serious mental illness (SMI) smoke at disproportionately higher rates than those without SMI, have lifespans 25��������32 years shorter, and thus bear an especially large burden of tobacco���related morbidity and mortality. Several recent studies demonstrate that smokers with SMI can successfully quit smoking with adequate support. Further evidence shows that using te…	83		18���26	Cochrane Central Register of Controlled Trials (CENTRAL)	PUBMED 31212100	EMBASE 2002199680				Journal: Article	*health care; *mental disease; *smoking cessation; *sustained care; *teleconsultation; Adult; Article; Cohort analysis; Comprehension; Controlled study; Follow up; General hospital; Health care access; Health education; Hospital discharge; Human; Interactive voice response system; Long term care; Medical record; Mental hospital; Motivational interviewing; Patient counseling; Psychiatric intensive…	10.1016/j.cct.2019.06.001	https://www.cochranelibrary.com/central/doi/10.1002/central/CN-01964271/full	Tobacco Addiction
CN-02246603	Kierstead, EC; Harvey, E; Sanchez, D; Horn, K; Abroms, LC; Spielberg, F; Stanton, CA; Debnam, C; Cohn, AM; Gray, T; Magnus, M; Patel, M; Niaura, R; Elf, JL	A pilot randomized controlled trial of a tailored smoking cessation program for people living with HIV in the Washington, D.C. metropolitan area	BMC research notes	2021	OBJECTIVE: Morbidity and mortality from smoking���related diseases among people living with HIV (PLWH) in the U.S. surpasses that due to HIV itself. Conventional smoking cessation treatments have not demonstrated strong efficacy among PLWH. We conducted a pilot randomized controlled trial (RCT) to evaluate a tailored smoking cessation intervention based on the minority stress model. We compared s…	14	1	2	Cochrane Central Register of Controlled Trials (CENTRAL)	PUBMED 33407848	EMBASE 634065140				Journal Article; Randomized Controlled Trial	*Human immunodeficiency virus infected patient; *Washington; *acquired immune deficiency syndrome; *minority health; *smoking cessation; *smoking cessation program; Adult; Article; Cigarette; Clinical article; Cognitive behavioral therapy; Comparative effectiveness; Controlled study; Counseling; District of Columbia; Female; Follow up; HIV Infections [therapy]; Human; Human experiment; Humans; Ma…	10.1186/s13104-020-05417-3	https://www.cochranelibrary.com/central/doi/10.1002/central/CN-02246603/full	Tobacco Addiction
CN-01077666	Witkiewitz, K; Desai, SA; Bowen, S; Leigh, BC; Kirouac, M; Larimer, ME	Development and evaluation of a mobile intervention for heavy drinking and smoking among college students	Psychology of addictive behaviors	2014	Nearly all college student smokers also drink alcohol, and smoking and heavy episodic drinking (HED) commonly co���occur. However, few studies have examined the factors that concurrently influence smoking and HED among college students and, to date, no interventions have been developed that target both HED and smoking in this population. The objective of the current study was to develop and evalu…	28	3	639���650	Cochrane Central Register of Controlled Trials (CENTRAL)	PUBMED 25000269	EMBASE 53234605				Clinical Study; Journal Article; Randomized Controlled Trial; Research Support, N.I.H., Extramural	*alcoholism/pc [Prevention]; *alcoholism/th [Therapy]; *college student; *health care planning; *health program; *text messaging; *tobacco dependence/pc [Prevention]; *tobacco dependence/th [Therapy]; Adolescent; Adult; Alcohol Drinking [*therapy]; Alcohol Drinking in College; Article; Awareness; Behavior assessment; Binge Drinking [*prevention & control]; Cognitive therapy; Controlled study; Eva…	10.1037/a0034747	https://www.cochranelibrary.com/central/doi/10.1002/central/CN-01077666/full	Tobacco Addiction; Drugs and Alcohol
CN-02210817	McRobbie, HJ; Phillips-Waller, A; El Zerbi, C; McNeill, A; Hajek, P; Pesola, F; Balmford, J; Ferguson, SG; Li, L; Lewis, S; Courtney, RJ; Gartner, C; Bauld, L; Borland, R	Nicotine replacement treatment, e-cigarettes and an online behavioural intervention to reduce relapse in recent ex-smokers: a multinational four-arm RCT	Health technology assessment (Winchester, England)	2020	BACKGROUND: Relapse remains an unresolved issue in smoking cessation. Extended stop smoking medication use can help, but uptake is low and several behavioural relapse prevention interventions have been found to be ineffective. However, opportunistic 'emergency' use of fast���acting nicotine replacement treatment or electronic cigarettes may be more attractive and effective, and an online behaviou…	24	68	1���82	Cochrane Central Register of Controlled Trials (CENTRAL)	PUBMED 33270009	EMBASE 2005610728				Journal Article; Randomized Controlled Trial; Research Support, Non���U.S. Gov't	*electronic cigarette; *ex���smoker; *nicotine replacement therapy; *relapse; Adult; Article; Australia; Behavior Therapy; Clinical evaluation; Comparative effectiveness; Controlled study; Coping behavior; Cost effectiveness analysis; Cost���Benefit Analysis; Ecological momentary assessment; Electronic Nicotine Delivery Systems; England; Ex���Smokers [*statistics & numerical data]; Female; Follow…	10.3310/hta24680	https://www.cochranelibrary.com/central/doi/10.1002/central/CN-02210817/full	Tobacco Addiction
CN-02211028	Cartujano-Barrera, F; Arana-Chicas, E; Catley, D; Cox, LS; Diaz, FJ; Ellerbeck, EF; Graves, KD; Ogedegbe, C; Cupertino, AP	Dec��detexto: mobile cessation support for Latino smokers. Study protocol for a randomized clinical trial	Contemporary clinical trials	2020	Introduction: Latinos, the largest minority group in the U.S., experience tobacco���related disparities, including limited access to cessation resources. Evidence supports the efficacy of mobile interventions for smoking cessation, which may be greater among Latinos, the highest users of text messaging. Objectives: To describe the methodology of a randomized clinical trial to evaluate the impact …	99			Cochrane Central Register of Controlled Trials (CENTRAL)	PUBMED 33080379	EMBASE 2008400151				Journal: Article	*clinical trial protocol; *mobile application; *smoking cessation; Article; Conceptual framework; Controlled study; Cross���sectional study; Drug dose reduction; Female; Follow up; Hispanic; Human; Major clinical study; Male; Patient counseling; Patient referral; Pharmaceutical care; Prevalence; Randomized controlled trial; Smoking; Social Cognitive Theory; Text messaging	10.1016/j.cct.2020.106188	https://www.cochranelibrary.com/central/doi/10.1002/central/CN-02211028/full	Tobacco Addiction
CN-01763573	Carson, K; Jayasinghe, H; Ali, A; Singh, K; Peters, M; Esterman, A; Gould, G; Veale, A; Newchurch, J; Smith, B	Culturally-tailored interventions for smoking cessation in indigenous populations: a cochrane systematic review and meta-analysis	Respirology (Carlton, Vic.)	2015	Aim: To determine the level of evidence supporting the use of culturallytailored tobacco cessation interventions in Indigenous populations and to summarise these approaches for future policy, programmes and research. Method: We systematically searched the Cochrane Tobacco Addiction Group's specialised register, online trial registries and bibliographies of publications. Included studies were eith…	20		17���	Cochrane Central Register of Controlled Trials (CENTRAL)		EMBASE 71870643				Journal: Conference Abstract	*Australia and New Zealand; *Australian; *New Zealand; *meta analysis; *population; *smoking cessation; *society; *systematic review; Abstinence; American; Australia; Behavior therapy; Confidence interval; Counseling; Drug therapy; Health practitioner; Human; Policy; Publication; Randomized controlled trial; Register; Risk; Scientist; Sensitivity analysis; Skill; Text messaging; Therapy; Tobacco;…	10.1111/resp.12494	https://www.cochranelibrary.com/central/doi/10.1002/central/CN-01763573/full	Tobacco Addiction
CN-01069720	Mussener, U; Bendtsen, M; Karlsson, N; White, IR; McCambridge, J; Bendtsen, P	SMS-based smoking cessation intervention among university students: study protocol for a randomised controlled trial (NEXit trial)	Trials	2015	Background: Most smoking efforts targeting young people have so far been focused on prevention of initiation, whereas smoking cessation interventions have largely been targeted towards adult populations. Thus, there is limited evidence for effective smoking cessation interventions in young people, even though many young people want to quit smoking. Mobile communication technology has the potentia…	16	1		Cochrane Central Register of Controlled Trials (CENTRAL)		EMBASE 603844073				Journal: Article	*smoking cessation; *smoking cessation program; *text messaging; Article; Clinical effectiveness; Clinical protocol; College; College student; Controlled study; Double blind procedure; Follow up; Health care; Health service; Human; Internet; Intervention study; Mobile phone; Motivation; Multicenter study; Outcome assessment; Preventive health service; Randomized controlled trial; Sample size; Swe…	10.1186/s13063-015-0640-2	https://www.cochranelibrary.com/central/doi/10.1002/central/CN-01069720/full	Tobacco Addiction
CN-01979253	Quintiliani, LM; Truong, V; Murillo, J; Kathuria, H; Borrelli, B; Lasser, KE	Patient navigation among recently hospitalized smokers to promote smoking cessation: baseline Results from a pilot randomized controlled trial	Journal of general internal medicine	2019	Background: Tobacco treatment interventions initiated during hospital���izations with supportive contacts after discharge promote continuity of treatment and enhance likelihood of cessation. However, to our knowledge, these interventions lack screening for and addressing health���related social needs. Such screening may improve intervention effectiveness: if social needs are addressed, patients m…	34	2	S308���	Cochrane Central Register of Controlled Trials (CENTRAL)		EMBASE 629001296				Journal: Conference Abstract	*smoking cessation; Adult; Case report; Cigarette; Clinical article; Conference abstract; Conversation; Employment; Feasibility study; Female; Follow up; Heating; High school; Hispanic; Home visit; Hospital patient; Human; Male; Medicaid; Middle aged; Pilot study; Randomization; Randomized controlled trial; Safety net hospital; Social needs; Telephone; Text messaging; Young adult	10.1007/11606.1525-1497	https://www.cochranelibrary.com/central/doi/10.1002/central/CN-01979253/full	Tobacco Addiction
CN-01362540	Yaqubi, A; Chang, Y; Berkowitz, SA; McGlave, C; Rigotti, NA; Baggett, TP	Subsistence difficulties predict worse abstinence outcomes among homeless smokers: secondary analysis of a randomized smoking cessation trial	Journal of general internal medicine	2017	BACKGROUND: Three���quarters of homeless adults smoke cigarettes. Although most homeless smokers want to stop smoking, cessation rates in this population are generally low. Competing priorities for shelter, food, clothing, and other subsistence needs may be one explanation for this. We assessed the impact of subsistence difficulties on smoking abstinence among participants in a randomized control…	32	2	S321���	Cochrane Central Register of Controlled Trials (CENTRAL)		EMBASE 615581717				Journal: Conference Abstract	*secondary analysis; *smoking cessation; Adult; Alcohol consumption; Bath; Clothing; Controlled clinical trial; Controlled study; Counseling; Drug therapy; Female; Follow up; Gender; Homelessness; Human; Internal consistency; Linear regression analysis; Major clinical study; Male; Massachusetts; Model; Race; Randomized controlled trial; Text messaging; Tobacco dependence		https://www.cochranelibrary.com/central/doi/10.1002/central/CN-01362540/full	Tobacco Addiction
CN-02246841	Liao, Y; Tang, J	Efficacy of cognitive behavioural therapy-based smartphone app for smoking cessation in China: a study protocol of a randomised controlled trial	BMJ open	2021	INTRODUCTION: A number of smartphone apps have been proved to be effective in assisting smoking cessation in many countries, but little is known about the effectiveness of smartphone apps that assist in smoking cessation in China. This study aims to evaluate the efficacy of cognitive behavioural therapy (CBT)���based cigarette smoking cessation smartphone app for treatment���seeking smokers in Ch…	11	1	e041985���	Cochrane Central Register of Controlled Trials (CENTRAL)	PUBMED 33441359	EMBASE 634039407				Journal: Article	*China; *cognitive behavioral therapy; *mental health; *public health; *smartphone; *smoking cessation; Adult; Article; Cigarette smoking; Comparative effectiveness; Controlled study; Female; Follow up; Human; Human experiment; Major clinical study; Male; Medical school; Outcome assessment; Point prevalence; Professional standard; Randomized controlled trial; Text messaging	10.1136/bmjopen-2020-041985	https://www.cochranelibrary.com/central/doi/10.1002/central/CN-02246841/full	Tobacco Addiction
CN-01937896	Dignan, MB; Jones, K; Burhansstipanov, L; Ahamed, SI; Krebs, LU; Williams, D; Ahsan, GMT; Addo, I; Sargent, M; Cina, K; Crawford, K; Thibeault, D; Bordeaux, S; Kanekar, S; Petereit, D	A randomized trial to reduce smoking among American Indians in South Dakota: the walking forward study	Contemporary clinical trials	2019	Background: Lung cancer is an important public health issue, particularly among American Indians (AIs). The reported decline in tobacco use for most racial/ethnic groups is not observed among AIs. This project was designed to address the research question, ���Why don't more Northern Plains American Indians alter tobacco use behaviors known to increase the risk of cancer?��� Methods: Guided by the…	81		28���33	Cochrane Central Register of Controlled Trials (CENTRAL)	PUBMED 30986536	EMBASE 2001862205				Journal Article; Randomized Controlled Trial; Research Support, N.I.H., Extramural	*American Indian; *smoking cessation; *tobacco dependence /therapy; *tobacco use; Adolescent; Adult; Aged; Aged, 80 and over; Article; Behavior Therapy [methods]; Breath analysis; Cancer risk; Controlled study; Ethnicity; Fagerstrom Test for Nicotine Dependence; Female; Follow up; High risk behavior; Human; Humans; Indians, North American; Intention to treat analysis; Intervention study; Lung can…	10.1016/j.cct.2019.04.007	https://www.cochranelibrary.com/central/doi/10.1002/central/CN-01937896/full	Tobacco Addiction
CN-01480432	NCT02367391,	Penn State TXT2Quit Study	https://clinicaltrials.gov/show/NCT02367391	2015	This study is evaluating the feasibility and short term smoking cessation outcomes of an automated smoking cessation intervention delivered via mobile phone text messaging as an adjunct to Varenicline in a primary care setting.				Cochrane Central Register of Controlled Trials (CENTRAL)			CTgov NCT02367391				Tobacco Use Disorder; Varenicline		https://www.cochranelibrary.com/central/doi/10.1002/central/CN-01480432/full	Tobacco Addiction
CN-02148131	NCT04525222,	mHealth Mood Management Tool (Actify) to Improve Population-Level Smoking Cessation	https://clinicaltrials.gov/show/NCT04525222	2020	OUTLINE: Participants are randomized to 1 of 2 arms. ARM I: Participants use Actify app for smoking cessation for 8 weeks. Participants also receive motivational messages and smoking cessation information via text messages. ARM II: Participants use United States (US) Clinical Practice Guidelines (USCPG) app for smoking cessation for 8 weeks. Participants also receive motivational messages and smo…				Cochrane Central Register of Controlled Trials (CENTRAL)			CTgov NCT04525222						https://www.cochranelibrary.com/central/doi/10.1002/central/CN-02148131/full	Tobacco Addiction
CN-01364940	Mutti-Packer, S; Reid, JL; Thrasher, JF; Romer, D; Fong, GT; Gupta, PC; Pednekar, MS; Nargis, N; Hammond, D	The role of negative affect and message credibility in perceived effectiveness of smokeless tobacco health warning labels in Navi Mumbai, India and Dhaka, Bangladesh: a moderated-mediation analysis	Addictive behaviors	2017	OBJECTIVE: There is strong evidence showing that pictorial health warnings are more effective than text���only warnings. However, much of this evidence comes from high���income countries and is limited to cigarette packaging. Moreover, few studies have identified mechanisms that might explain the impact of warnings. METHODS: The current study examined the potential mediating role of negative affe…	73		22���29	Cochrane Central Register of Controlled Trials (CENTRAL)	PUBMED 28441573	EMBASE 615515020				Journal Article; Multicenter Study; Randomized Controlled Trial; Research Support, N.I.H., Extramural; Research Support, Non���U.S. Gov't	*Bangladesh; *India; *middle income country; *smokeless tobacco; *transcription regulation; Adolescent; Adult; Aged; Attitude to Health; Bangladesh; Controlled clinical trial; Controlled study; Female; Health Promotion [methods]; High income country; Human; Humans; Imagery; India; Interview; Juvenile; Major clinical study; Male; Middle Aged; Perception; Product Labeling; Randomized controlled tri…	10.1016/j.addbeh.2017.04.002	https://www.cochranelibrary.com/central/doi/10.1002/central/CN-01364940/full	Tobacco Addiction
CN-00800799	Auger, N; Daniel, M; Kn��uper, B; Raynault, MF; Pless, B	Children and youth perceive smoking messages in an unbranded advertisement from a NIKE marketing campaign: a cluster randomised controlled trial	BMC pediatrics	2011	BACKGROUND: How youth perceive marketing messages in sports is poorly understood. We evaluated whether youth perceive that the imagery of a specific sports marketing advertisement contained smoking���related messages. METHODS: Twenty grade 7 to 11 classes (397 students) from two high schools in Montr��al, Canada were recruited to participate in a cluster randomised single���blind controlled trial…	11		26	Cochrane Central Register of Controlled Trials (CENTRAL)	PUBMED 21477307					Journal Article; Multicenter Study; Randomized Controlled Trial; Research Support, Non���U.S. Gov't	Adolescent; Advertising; Canada [epidemiology]; Child; Child Behavior [*psychology]; Cluster Analysis; Female; Humans; Male; Marketing; Mass Media; Smoking [*epidemiology]; Social Perception; Sports; Students [*psychology]; Visual Perception	10.1186/1471-2431-11-26	https://www.cochranelibrary.com/central/doi/10.1002/central/CN-00800799/full	Tobacco Addiction
CN-01016349	Auger, N; Daniel, M; Knauper, B; Raynault, M; Pless, B	Children and youth perceive smoking messages in an unbranded advertisement from a NIKE marketing campaign: a cluster randomised controlled trial	BMC pediatrics	2011	Background: How youth perceive marketing messages in sports is poorly understood. We evaluated whether youth perceive that the imagery of a specific sports marketing advertisement contained smoking���related messages.Methods: Twenty grade 7 to 11 classes (397 students) from two high schools in Montreal, Canada were recruited to participate in a cluster randomised single���blind controlled trial. …	11			Cochrane Central Register of Controlled Trials (CENTRAL)		EMBASE 51371367				Journal: Article	*advertizing; *cigarette smoking; Adolescent; Article; Canada; Controlled study; Female; Human; Human experiment; Imagery; Male; Marketing; Normal human; Perception; Questionnaire; Sport	10.1186/1471-2431-11-26	https://www.cochranelibrary.com/central/doi/10.1002/central/CN-01016349/full	Tobacco Addiction
CN-01993709		The effectiveness of text and graphic warnings on cigarette packages on the intention to quit smoking: comparing punishment and reward based images in a Turkish university student sample	Tobacco induced diseases	2018	Objective Text and graphic warnings on cigarette packs focus on the negative consequences of smoking. Although some studies have shown that warning labels on cigarette packets to be effective for smoking cessation, smoker adolescents in Turkey have generally find ineffective these messages or have changed their assessments according to the content. In this study, the impact of both punishment���b…	16		10���	Cochrane Central Register of Controlled Trials (CENTRAL)		EMBASE 627398638				Journal: Conference Abstract	*cigarette; *punishment; *reward; *smoking cessation; *university student; Adolescent; Clinical article; Conference abstract; Controlled study; Facial expression; Female; Human; Lung cancer; Male; Smoke; Smoking habit; Thinking; Turkey (republic); Undergraduate student	10.18332/tid/94758	https://www.cochranelibrary.com/central/doi/10.1002/central/CN-01993709/full	Tobacco Addiction
CN-01988448	Elobaid, YE; Jabari, AL; Al Hamiz, A; Al Kaddour, AR; Bakir, S; Barazi, H; Kazim, E; Sherman, S; Ali, R	"stages of change, smoking behavior and acceptability of a textmessaging intervention for tobacco cessation among cigarette, dokha and shishasmokers: a qualitative research study."	BMJ open	2019	To explore: (A) the underlying motivators and barriers to smoking cessation among young Arabic speaking smokers and (B) to examine the suitability and preferences for tobacco cessation interventions (specifically text messages) and study the possibility of enrollment methods for a randomised controlled study using text messages as an intervention for tobacco cessation. Design Qualitative research…	9	9		Cochrane Central Register of Controlled Trials (CENTRAL)	PUBMED 31501110	EMBASE 629263778				Journal: Article	*behavior change; *cigarette smoking; *smoking cessation; *text messaging; *water pipe smoking; *waterpipe tobacco; Arabic (language); Article; Attitude to health; Chewing tobacco; Cigar smoking; Content analysis; Controlled study; Cost; Current smoker; Ex���smoker; Female; Health belief; Human; Major clinical study; Male; Passive smoking; Peer pressure; Qualitative research; Randomized controlle…	10.1136/bmjopen-2019-029144	https://www.cochranelibrary.com/central/doi/10.1002/central/CN-01988448/full	Tobacco Addiction
CN-02337134	Bae, JW; Woo, SI; Lee, J; Park, SD; Kwon, SW; Choi, SH; Yoon, GS; Kim, MS; Hwang, SS; Lee, WK	mHealth Interventions for Lifestyle and Risk Factor Modification in Coronary Heart Disease: randomized Controlled Trial	JMIR mhealth and uhealth	2021	BACKGROUND: Self���management of lifestyle and cardiovascular disease risk factors is challenging in older patients with coronary heart disease (CHD). SMS text messaging could be a potential support tool for self���management and the most affordable and accessible method through a mobile phone. High���quality evidence had been lacking, and previous studies evaluated the effects of SMS text messag…	9	9	e29928	Cochrane Central Register of Controlled Trials (CENTRAL)	PUBMED 34559058	EMBASE 636221866				Journal Article; Randomized Controlled Trial; Research Support, Non���U.S. Gov't	*ischemic heart disease; *lifestyle modification; *risk factor; Adult; Aged; Article; Asian; Australia; Body mass; Clinical research; Clinical trial; Controlled study; Coronary Disease [epidemiology, therapy]; Demography; Exercise; Female; Follow up; Healthy diet; Hospital admission; Hospital discharge; Human; Humans; Information service; Life Style; Low density lipoprotein cholesterol level; Maj…	10.2196/29928	https://www.cochranelibrary.com/central/doi/10.1002/central/CN-02337134/full	Tobacco Addiction
CN-02177183	Busho, AC; Macisco, JM; Oslock, AG; Worly, BL; Klein, EG	Effectiveness of Cessation Messages Targeting Pregnant and Nonpregnant Female Smokers in the United States: a Cross-Sectional Analysis into the Impact of Pregnancy, Self-Efficacy, and Risk Perception	Maternal and child health journal	2020	OBJECTIVES: Roughly 10% of pregnant women are current smokers. Improving smoking cessation in this population before and during pregnancy is essential to prevent adverse fetal outcomes. This study aimed to examine cessation messages targeting American women. METHODS: An obstetrics���gynecological clinic���based sample of female, current smokers of reproductive age (18���44 years old) was recruite…				Cochrane Central Register of Controlled Trials (CENTRAL)	PUBMED 32857254	EMBASE 632720601				Journal: Article in Press	*American; *cross���sectional study; *current smoker; *medical information; *pregnancy; *self concept; *smoking; Adult; Article; Controlled study; Female; Human; Major clinical study; Obstetrics; Randomized controlled trial; Transcription initiation	10.1007/s10995-020-03001-6	https://www.cochranelibrary.com/central/doi/10.1002/central/CN-02177183/full	Tobacco Addiction
CN-01483758	NCT03457480,	Youth Perceptions of Tobacco	https://clinicaltrials.gov/show/NCT03457480	2018	Focus Group: If participant agrees to take part in this study, participant will take part in a focus group about participant's opinion about different tobacco products. Participant will be asked to answer brief questionnaires related to these products, participant's demographic background, health literacy, and questions about the text messages themselves. Each group will have about 6���8 particip…				Cochrane Central Register of Controlled Trials (CENTRAL)			CTgov NCT03457480						https://www.cochranelibrary.com/central/doi/10.1002/central/CN-01483758/full	Tobacco Addiction
CN-02072269	NCT04260776,	Adaptive Treatment Strategies for Improving Engagement With a Web-Based Smoking Intervention in Socially Anxious Smokers	https://clinicaltrials.gov/show/NCT04260776	2020	This study proposes to use a pilot SMART to help build an adaptive treatment strategy to improve engagement with and effectiveness of a web���based intervention for socially anxious smokers. At the outset of the study (Phase 1), participants will receive access to a new web���based smoking intervention (MyWebQuit) and will randomized to receive one of two text message services: 1) 1���way text me…				Cochrane Central Register of Controlled Trials (CENTRAL)			CTgov NCT04260776				Anxiety Disorders; Disease; Phobia, Social; Tobacco Use Disorder		https://www.cochranelibrary.com/central/doi/10.1002/central/CN-02072269/full	Tobacco Addiction
CN-01566901	NCT03380234,	An RCT of SHS Among Non-smoking Children	https://clinicaltrials.gov/show/NCT03380234	2017	The interventions consist of a 30���minute briefing, worksheets and mobile instant messages. Worksheets aiming at preventing students' tobacco exposure will be mailed weekly to the homes for them and parents to complete together in the first 12 weeks. About 4 mobile instant messages per week will be sent to students and parents in the first 12 weeks. Control students will receive minimal interven…				Cochrane Central Register of Controlled Trials (CENTRAL)			CTgov NCT03380234						https://www.cochranelibrary.com/central/doi/10.1002/central/CN-01566901/full	Tobacco Addiction
CN-01561909	NCT03048786,	Mobile-based Peer Mentoring for Smoking Cessation	https://clinicaltrials.gov/show/NCT03048786	2017	Despite the availability of a variety of effective treatments for smoking cessation, uptake of treatments is low. The increasing use of smartphone technology presents an exceptional opportunity to expand access to low���cost smoking cessation services. In this pilot study, the investigators will use a text���messaging platform to test peer mentoring for smoking cessation, delivered by former smok…				Cochrane Central Register of Controlled Trials (CENTRAL)			CTgov NCT03048786						https://www.cochranelibrary.com/central/doi/10.1002/central/CN-01561909/full	Tobacco Addiction
CN-01522484	NCT03416621,	Project Q Pilot: smoking Cessation for Light Smokers	https://clinicaltrials.gov/show/NCT03416621	2018	The three���arm randomized controlled trial compares Arm 1) standard smoking cessation plus support text messages, 2) enhanced cue exposure treatment (lab���based + interactive SMS texting) + D���cycloserine placebo, Arm 3)will include a combination of cognitive behavioral cessation counseling, enhanced cue exposure treatment (lab���based + interactive SMS texting) and a cognitive���enhancing dru…				Cochrane Central Register of Controlled Trials (CENTRAL)			CTgov NCT03416621						https://www.cochranelibrary.com/central/doi/10.1002/central/CN-01522484/full	Tobacco Addiction
CN-01494148	NCT03152253,	Individually Tailored and Integrated Social Support Network for Tobacco Cessation	https://clinicaltrials.gov/show/NCT03152253	2017	This study builds on pilot work in which Live Inspired LLC and research partners developed T2Q (formerly "Text���2���Quit") a smoking cessation intervention delivered through text messaging. T2Q is a unique program with a number of features that provide superior support and service compared to existing text message quit smoking products. T2Q is 100% accessible through text messaging provides medi…				Cochrane Central Register of Controlled Trials (CENTRAL)			CTgov NCT03152253						https://www.cochranelibrary.com/central/doi/10.1002/central/CN-01494148/full	Tobacco Addiction
CN-02199315	Sontag, JM; Delnevo, CD; Hegyi, T; Ostfeld, BM; Wackowski, OA	Secondhand Smoke Risk Communication: effects on Parent Smokers' Perceptions and Intentions	Journal of health communication	2020	This study examined effective strategies to communicate with parent smokers about the risks of secondhand smoke (SHS) exposure to children. An online, between���subjects experimental survey was administered via TurkPrime Panels to recruit participants (N = 623) comprising adult smokers living with children (aged 0���15). Participants were assigned to messages conditions that differed by message r…	25	7	554���565	Cochrane Central Register of Controlled Trials (CENTRAL)	PUBMED 32758033	EMBASE 632548319				Journal Article; Randomized Controlled Trial; Research Support, Non���U.S. Gov't	*passive smoking; *self concept; Adolescent; Adult; Aged; Article; Child; Child, Preschool; Controlled study; Environmental Exposure [*adverse effects]; Female; Health Communication [*methods]; Human; Human experiment; Humans; Infant; Infant, Newborn; Intention; Interpersonal communication; Major clinical study; Male; Middle Aged; Parents [*psychology]; Risk Assessment; Smokers [*psychology, stat…	10.1080/10810730.2020.1797947	https://www.cochranelibrary.com/central/doi/10.1002/central/CN-02199315/full	Tobacco Addiction
CN-01553954	NCT02613689,	Addressing Tobacco Use Disparities Through an Innovative Mobile Phone Intervention	https://clinicaltrials.gov/show/NCT02613689	2015	Participants will be randomized to either the Scheduled Gradual Reduction (SGR) group or the control group. All participants in both groups will complete surveys at the baseline, end of program, and 6 month time points. All participants in both groups will also receive supportive counseling text messages at various times during the day over a period of 4 weeks. Participants assigned to the SGR in…				Cochrane Central Register of Controlled Trials (CENTRAL)			CTgov NCT02613689				Lobeline		https://www.cochranelibrary.com/central/doi/10.1002/central/CN-01553954/full	Tobacco Addiction
CN-01152677	Gianos, E; Schoenthaler, A; Mushailov, M; Fisher, EA; Berger, JS	Rationale and design of the Investigation of Motivational Interviewing and Prevention Consults to Achieve Cardiovascular Targets (IMPACT) trial	American heart journal	2015	BACKGROUND: Patients undergoing cardiovascular procedures remain at increased risk for myocardial infarction, stroke, and cardiovascular death. Risk factor control in this patient population remains suboptimal and would likely benefit from strategies targeting education, lifestyle, and healthy behaviors. DESIGN: The IMPACT trial is a 400���subject prospective randomized trial designed to compare …	170	3	430���7.e9	Cochrane Central Register of Controlled Trials (CENTRAL)	PUBMED 26385025	EMBASE 605182799				Journal Article; Randomized Controlled Trial	*cardiovascular disease/dm [Disease Management]; *cardiovascular disease/dt [Drug Therapy]; *cardiovascular disease/pc [Prevention]; *heart protection; *interventional cardiovascular procedure; *methodology; *motivational interviewing; *study design; Adult; Article; Behavior change; Cardiometabolic risk; Cardiovascular Diseases [*prevention & control]; Cardiovascular agent/dt [Drug Therapy]; Card…	10.1016/j.ahj.2015.06.001	https://www.cochranelibrary.com/central/doi/10.1002/central/CN-01152677/full	Tobacco Addiction; Hypertension; Stroke
CN-02206205	NCT04657250,	mHealth for Smoking Cessation in Public Housing	https://clinicaltrials.gov/show/NCT04657250	2020	Smoking rates among public housing residents are more than twice as high as in the general population. In August 2018, the U.S. Department of Housing and Urban Development (HUD) required all public housing in the U.S. to become smoke���free. While HUD recommended that Public Housing Authorities provide smoking cessations services, at present, the D.C. Housing Authority (DCHA) does not offer any c…				Cochrane Central Register of Controlled Trials (CENTRAL)			CTgov NCT04657250						https://www.cochranelibrary.com/central/doi/10.1002/central/CN-02206205/full	Tobacco Addiction
CN-01505935	NCT02424188,	Trial of Integrated Smoking Cessation, Exercise and Weight Management in Serious Mental Illness: TRIUMPH	https://clinicaltrials.gov/show/NCT02424188	2015	The objective of this study is to perform a randomized clinical trial (TRIUMPH) in persons with serious mental illness to test the hypothesis that intervention participants will have higher rates of smoking abstinence at 18 months than participants in the treatment as usual arm. The intervention includes group and individual smoking cessation and weight management counseling tailored by a partici…				Cochrane Central Register of Controlled Trials (CENTRAL)			CTgov NCT02424188				Body Weight; Iodine; Mental Disorders		https://www.cochranelibrary.com/central/doi/10.1002/central/CN-01505935/full	Tobacco Addiction
CN-02137657	NCT04502524,	Website Smoking Cessation Intervention for the Promotion of Smoking Cessation in Low-Income Veterans	https://clinicaltrials.gov/show/NCT04502524	2020	OUTLINE: Participants are randomized to 1 of 2 arms. ARM I: Participants use the new website smoking cessation program, which provides values driven, mindfulness based coping skills and utilizes non���judgmental acceptance of uncomfortable internal states like cravings. Participants also receive text messages consisting of motivational messages and reminders to use the program. At the end of the …				Cochrane Central Register of Controlled Trials (CENTRAL)			CTgov NCT04502524						https://www.cochranelibrary.com/central/doi/10.1002/central/CN-02137657/full	Tobacco Addiction
CN-01965501	NCT04020718,	Engagement With an Adaptive Mobile Health Smoking Cessation Intervention	https://clinicaltrials.gov/show/NCT04020718	2019	This is a pilot sequential multiple assignment trial (SMART) to understand the optimal timing to assess response to our smoking cessation text message intervention and to measure how adding medications alone compares to adding medications and telephone coaching for those who continue to smoke. This study aims to assess the feasibility of a SMART of a proactively offered text message intervention …				Cochrane Central Register of Controlled Trials (CENTRAL)			CTgov NCT04020718				Nicotine		https://www.cochranelibrary.com/central/doi/10.1002/central/CN-01965501/full	Tobacco Addiction
CN-02180645	NCT04399967,	COVID-19 Brief Advice and Chat-based Support for Smoking Cessation Via "Quit to Win" Contest 2020	https://clinicaltrials.gov/show/NCT04399967	2020	Smoking is detrimental to the immune system and can cause respiratory tract infection. Growing evidence has suggested that compared to non���smokers, COVID���19 patients who have a history of smoking are at a higher risk of developing severe respiratory and cardiovascular symptoms, consequently may require mechanical ventilation and intensive care. A case series of 1,099 COVID���19 patients in Ch…				Cochrane Central Register of Controlled Trials (CENTRAL)			CTgov NCT04399967						https://www.cochranelibrary.com/central/doi/10.1002/central/CN-02180645/full	Tobacco Addiction
CN-01561285	NCT03021655,	A Pilot Randomized Control Trial to Help Youth Smokers to Quit Smoking	https://clinicaltrials.gov/show/NCT03021655	2017	Depression and stress are obstacles of youth smokers to quit smoking, youth smokers who have positive thinking and less depression exhibited smoking abstinence at last. Adventure���based training could enhance participants' self���efficacy, self���esteem and also improve mental health of children and youth by doing physical activity. On the other hand, previous mobile phone���based studies (e.g. …				Cochrane Central Register of Controlled Trials (CENTRAL)			CTgov NCT03021655						https://www.cochranelibrary.com/central/doi/10.1002/central/CN-01561285/full	Tobacco Addiction
CN-01437251	Klein, EG; Quisenberry, AJ; Shoben, AB; Cooper, S; Ferketich, AK; Berman, M; Peters, E; Wewers, ME	Health Warning Labels for Smokeless Tobacco: the Impact of Graphic Images on Attention, Recall, and Craving	Nicotine & tobacco research	2017	Introduction: Little research has examined the impacts of graphic health warnings on the users of smokeless tobacco products. Methods: A convenience sample of past���month, male smokeless tobacco users (n = 142; 100% male) was randomly assigned to view a smokeless tobacco advertisement with a graphic health warning (GHW) or a text���only warning. Eye���tracking equipment measured viewing time, or…	19	10	1172���1177	Cochrane Central Register of Controlled Trials (CENTRAL)	PUBMED 28339596	EMBASE 618698633				Journal Article; Randomized Controlled Trial	Adult; Advertising; Attention; Craving; Eye Movement Measurements; Humans; Male; Mental Recall; Ohio; Product Labeling; Smoking Cessation [*psychology]; Tobacco, Smokeless [*adverse effects]	10.1093/ntr/ntx021	https://www.cochranelibrary.com/central/doi/10.1002/central/CN-01437251/full	Tobacco Addiction
CN-01574408	NCT03524482,	Path2Quit Tobacco Intervention For African Americans	https://clinicaltrials.gov/show/NCT03524482	2018	OBJECTIVES Specific Aim 1: Translate a culturally specific video���based tobacco use intervention into a scalable mobile health (mhealth) format. Specific Aim 2: Conduct a pilot study of the video���text intervention. Study Design: 2���arm semi���pragmatic randomized design among current tobacco users Cuyahoga Metropolitan Housing Authority residents will be randomly assigned to receive (1) the n…				Cochrane Central Register of Controlled Trials (CENTRAL)			CTgov NCT03524482						https://www.cochranelibrary.com/central/doi/10.1002/central/CN-01574408/full	Tobacco Addiction
CN-01931466	NCT03921606,	Using Information Communication Technology to Deliver Brief Motivational Interviewing to Promote Smoking Cessation Among Smokers With Chronic Diseases	https://clinicaltrials.gov/show/NCT03921606	2019	Smoking exerts harmful effects on nearly every organ of the body and causes 7 million deaths worldwide each year. In Hong Kong, despite a decrease in the prevalence of daily cigarette smoking from 23.3% in 1982 to 10.0% in 2017, there are still 615,000 daily smokers. The evidence has shown that continued smoking in patients with chronic diseases can reduce the ef���cacy of medical treatments and …				Cochrane Central Register of Controlled Trials (CENTRAL)			CTgov NCT03921606				Chronic Disease		https://www.cochranelibrary.com/central/doi/10.1002/central/CN-01931466/full	Tobacco Addiction
CN-02083458	NCT04308759,	An Innovative Conversational Agent (Quitbot) for Smoking Cessation	https://clinicaltrials.gov/show/NCT04308759	2020	OUTLINE: Participants are randomized to 1 of 2 groups. Both groups receive access to a 42���day quit smoking program. GROUP I: Quitbot program, which involves prompted and focused conversations for 42 days. GROUP II: Texting program, which involves quit smoking messages for 42 days. After the completion of study, patients are followed up at 3, 6, and 12 months.				Cochrane Central Register of Controlled Trials (CENTRAL)			CTgov NCT04308759						https://www.cochranelibrary.com/central/doi/10.1002/central/CN-02083458/full	Tobacco Addiction
CN-01993137	TCTR20190213001,	A multicomponent intervention for creating a smoke free home: a randomized controlled trial	https://trialsearch.who.int/Trial2.aspx?TrialID=TCTR20190213001	2019	INTERVENTION: Brochure (the danger of secondhand smoke and third hand smoke exposure, technique for creating a smoke free home)+ text message that will be delivered by short message service (SMS). The text message contained the knowledge, harms to secondhand smoke, tips for creating a smoke free home., Brochure (the danger of secondhand smoke and third hand smoke exposure, technique for creating …				Cochrane Central Register of Controlled Trials (CENTRAL)					ICTRP TCTR20190213001				https://www.cochranelibrary.com/central/doi/10.1002/central/CN-01993137/full	Tobacco Addiction
CN-01010992	Rigotti, NA	Smoking cessation	Journal of thoracic oncology	2013	Tobacco use is the leading preventable cause of death worldwide, responsible for over 5 million deaths per year. By 2030 there will be more than 8 million tobacco���attributable deaths annually, if present trends continue, and 80% of them will occur in low and middle���income countries. Approximately half of regular smokers will die of a tobacco���related disease, losing an average of ten years o…	8		S95���	Cochrane Central Register of Controlled Trials (CENTRAL)		EMBASE 71395877				Journal: Conference Abstract	*lung cancer; *smoking cessation; Abstinence; Adverse drug reaction; Ambulatory care; Anxiety; Cancer center; Cancer diagnosis; Cancer patient; Cancer prevention; Cancer risk; Cancer therapy; Cause of death; Chemotherapy; Community; Controlled clinical trial; Coping behavior; Counseling; Death; Diagnosis; Documentation; Drug therapy; Dyspnea; Education; Evidence based practice; Fatigue; Health; H…	10.1097/01.JTO.0000438438.14562.c8	https://www.cochranelibrary.com/central/doi/10.1002/central/CN-01010992/full	Tobacco Addiction
CN-01077690	Parraga-Martinez, I; Rabanales-Sotos, J; Lago-Deibe, F; Tellez-Lapeira, JM; Escobar-Rabadan, F; Villena-Ferrer, A; Blasco-Valle, M; Ferreras-Amez, JM; Morena-Rayo, S; del Campo-del Campo, JM; Ayuso-Raya, MC; Perez-Pascual, JJ	Effectiveness of a combined strategy to improve therapeutic compliance and degree of control among patients with hypercholesterolaemia: a randomised clinical trial	BMC cardiovascular disorders	2015	Background: In subjects with hypercholesterolaemia, cholesterol values remain above guideline levels. One of the limiting factors to the achievement of goals in such patients is therapeutic non���adherence. The aim of this study is to assess the effectiveness of an intervention designed to improve control of hypercholesterolaemic patients, consisting of a combined strategy that would include the …	15	1		Cochrane Central Register of Controlled Trials (CENTRAL)		EMBASE 603143363				Journal: Article	*clinical effectiveness; *health care management; *hypercholesterolemia/th [Therapy]; *medical information; *multicenter study (topic); *patient compliance; *printed information delivery; *randomized controlled trial (topic); *text messaging; *treatment compliance check card; Anthropometry; Antilipemic agent/dt [Drug Therapy]; Article; Blood pressure; Body mass; Body weight; Cardiovascular risk; …	10.1186/1471-2261-15-8	https://www.cochranelibrary.com/central/doi/10.1002/central/CN-01077690/full	Tobacco Addiction
CN-02094056	NCT04379388,	Improving Smoking Cessation in Socioeconomically-Disadvantaged Young Adults	https://clinicaltrials.gov/show/NCT04379388	2020	Using content and strategy developed from the formative research phase, this randomized smoking cessation trial will test the impact of a tailored cessation intervention for socioeconomically���disadvantaged young adult (SDYA) smokers compared to a usual���care control on intervention engagement, self���efficacy to quit, and 30���day point prevalence abstinence at 3���month follow���up. This stud…				Cochrane Central Register of Controlled Trials (CENTRAL)			CTgov NCT04379388				Tobacco Use Disorder		https://www.cochranelibrary.com/central/doi/10.1002/central/CN-02094056/full	Tobacco Addiction
CN-01494520	NCT03168451,	American Indians STOp Smoking by Mobile Phone	https://clinicaltrials.gov/show/NCT03168451	2017	This is a randomized, single���blinded, controlled trial examining the effectiveness of a text messaging���based smoking cessation program among American Indian (AI) smokers who call state quit lines, in states with high AI populations. Participants will be randomized to either receive culturally���tailored text���messages to support smoking cessation or quit line's treatment as usual. Participan…				Cochrane Central Register of Controlled Trials (CENTRAL)			CTgov NCT03168451						https://www.cochranelibrary.com/central/doi/10.1002/central/CN-01494520/full	Tobacco Addiction
CN-01931614	NCT03927989,	Tobacco Treatment in the Context of Lung Cancer Screening	https://clinicaltrials.gov/show/NCT03927989	2019	Screening for lung cancer at earlier, more treatable stages has the potential to reduce mortality from the U.S.'s most deadly cancer. Annual lung cancer screening with low���dose computed tomography is now recommended for high risk individuals based on age and smoking history. This study will evaluate a smoking cessation intervention for lung cancer screening patients. We will evaluate quit rates…				Cochrane Central Register of Controlled Trials (CENTRAL)			CTgov NCT03927989				Nicotine		https://www.cochranelibrary.com/central/doi/10.1002/central/CN-01931614/full	Tobacco Addiction
CN-02183809	NCT04594109,	Development of a Tailored Smoking Cessation Program for Individuals With HIV Infection in Washington, D.C	https://clinicaltrials.gov/show/NCT04594109	2020	Morbidity and mortality from smoking���related diseases among people living with HIV (PLWH) in the U.S. surpasses that due to HIV itself. Conventional smoking cessation treatments have not demonstrated strong efficacy among PLWH. We conducted a pilot randomized controlled trial (RCT) to evaluate a tailored smoking cessation intervention based on the minority stress model, hypothesizing that behav…				Cochrane Central Register of Controlled Trials (CENTRAL)			CTgov NCT04594109				HIV Infections		https://www.cochranelibrary.com/central/doi/10.1002/central/CN-02183809/full	Tobacco Addiction
CN-00759918	Free, C; Hoile, E; Robertson, S; Knight, R	Three controlled trials of interventions to increase recruitment to a randomized controlled trial of mobile phone based smoking cessation support	Clinical trials (London, England)	2010	BACKGROUND: Recruitment is a major challenge for trials but there is little evidence regarding interventions to increase trial recruitment. We report three controlled trials of interventions to increase recruitment to the Txt2stop trial. PURPOSE: To evaluate: Trial 1. The impact on registrations of a text message regarding an online registration facility; Trial 2. The impact on randomizations of …	7	3	265���273	Cochrane Central Register of Controlled Trials (CENTRAL)	PUBMED 20484492					Journal Article; Randomized Controlled Trial; Research Support, Non���U.S. Gov't	Adult; Cell Phone; Communication; Humans; Middle Aged; Patient Selection; Smoking Cessation [*methods]; Social Support; United Kingdom	10.1177/1740774510367687	https://www.cochranelibrary.com/central/doi/10.1002/central/CN-00759918/full	Tobacco Addiction
CN-02125045	NCT04409496,	Chat-based Support for Preveting Smoking Relapse	https://clinicaltrials.gov/show/NCT04409496	2020	Smoking cessation is one of the most cost���effective health interventions, which can add up to 10 years of life expectancy (Jha et al., 2013). However, it is very difficult to quit smoking because of the addictive effect of nicotine presents in tobacco products, and smokers typically make multiple attempts before successfully quit smoking. Providing evidence���based treatment could substantially…				Cochrane Central Register of Controlled Trials (CENTRAL)			CTgov NCT04409496				Recurrence		https://www.cochranelibrary.com/central/doi/10.1002/central/CN-02125045/full	Tobacco Addiction
CN-02232748	Joyce, AA; Styklunas, GM; Rigotti, NA; Neil, JM; Park, ER; Kruse, GR	Quit Experiences among Primary Care Patients Enrolled in a Smoking Cessation Pilot RCT Early in the COVID-19 Pandemic	International journal of environmental research and public health	2021	The impact of the COVID���19 pandemic on US adults smoking and quitting behaviors is unclear. We explored the impact of COVID���19 on smoking behaviors, risk perceptions, and reactions to text messages during a statewide stay���at���home advisory among primary care patients who were trying to quit. From May���June 2020, we interviewed smokers enrolled in a 12���week, pilot cessation trial providi…	18	3		Cochrane Central Register of Controlled Trials (CENTRAL)	PUBMED 33498834					Journal Article; Randomized Controlled Trial; Research Support, N.I.H., Extramural	Adult; Aged; COVID���19; Humans; Middle Aged; Pandemics; Pilot Projects; Primary Health Care; Smoking Cessation [*psychology]; Stress, Psychological; Tobacco Use Cessation Devices	10.3390/ijerph18031011	https://www.cochranelibrary.com/central/doi/10.1002/central/CN-02232748/full	Tobacco Addiction
CN-01958315	Sontag, J; Manderski, MTB; Hammond, D; Wackowski, OA	US young adults' perceived effectiveness of draft pictorial e-cigarette warning labels	Tobacco control	2019	SIGNIFICANCE: Research shows that pictorial warning labels for cigarettes are more effective than text���only warnings, and preliminary work suggests that pictorial warnings could also be considered for electronic cigarettes (e���cigarettes). Pictorial warnings may be important for maximising their effectiveness among young people and enhancing the salience of the single nicotine addiction warnin…				Cochrane Central Register of Controlled Trials (CENTRAL)	PUBMED 31167901	EMBASE 628174318				Journal: Article in Press	*electronic cigarette; *harm reduction; *public policy; Adult; Article; Attention; Comparative effectiveness; Controlled study; Drug efficacy; Female; Human; Imagery; Major clinical study; Male; Outcome assessment; Perception; Randomized controlled trial; Tobacco dependence; Young adult	10.1136/tobaccocontrol-2018-054802	https://www.cochranelibrary.com/central/doi/10.1002/central/CN-01958315/full	Tobacco Addiction
CN-01864700	ISRCTN16022919,	Mobile health interventions for smoking cessation services uptake and smoking cessation: a factorial randomised trial in Thailand	https://trialsearch.who.int/Trial2.aspx?TrialID=ISRCTN16022919	2016	INTERVENTION: Participants will be randomly assigned to receive one of the eight interventions in a 1:1:1:1:1:1:1:1 ratio. In order to avoid potential chance of imbalance across eight intervention groups, two stratification factors, age groups (3 strata including 18���30, 31���40 and above 40) and intention���to���quit smoking (2 strata including 1���5 and 6���10) will be used in this trial. Stra…				Cochrane Central Register of Controlled Trials (CENTRAL)					ICTRP ISRCTN16022919				https://www.cochranelibrary.com/central/doi/10.1002/central/CN-01864700/full	Tobacco Addiction
CN-02148099	NCT04524533,	VR Smoking Cessation During a Dental Hygiene Visit	https://clinicaltrials.gov/show/NCT04524533	2020	Approximately 400 patients who have a scheduled prophylaxis, root planing and scaling dental appointment at the BUGSDM patient treatment center will be recruited and enrolled in the randomized controlled trial. Participants who complete the baseline survey will be randomized to either the intervention or control group. The intervention group will watch one of two smoking cessation videos during t…				Cochrane Central Register of Controlled Trials (CENTRAL)			CTgov NCT04524533						https://www.cochranelibrary.com/central/doi/10.1002/central/CN-02148099/full	Tobacco Addiction
CN-01559141	NCT02804880,	Building Capacity and Promoting Smoking Cessation in the Community Via "Quit to Win" Contest 2016	https://clinicaltrials.gov/show/NCT02804880	2016	Although smoking prevalence is decreasing in Hong Kong, there are still 641,300 daily smokers (10.5%; Census and Statistics Department, 2015) and half will be killed by smoking (Lam, 2012) which accounts for over 7,000 deaths per year (Lam, Ho, Hedley, Mak, & Peto, 2001). Smoking also accounts for a large amount of medical cost, long���term care and productivity loss of US$688 million (0.6% Hong …				Cochrane Central Register of Controlled Trials (CENTRAL)			CTgov NCT02804880						https://www.cochranelibrary.com/central/doi/10.1002/central/CN-01559141/full	Tobacco Addiction
CN-01625867	NCT03603496,	Post-Discharge Smoking Cessation Strategies: helping HAND 4	https://clinicaltrials.gov/show/NCT03603496	2018	This multi���site randomized controlled trial (RCT) will compare the effectiveness of two models of post���discharge tobacco cessation treatment for adult smokers who are admitted to 3 large hospital systems in 3 U.S. regions (MA, PA, TN). All patients will receive guideline���based tobacco cessation treatment delivered in hospital by each site's existing Tobacco Treatment Service that is directe…				Cochrane Central Register of Controlled Trials (CENTRAL)			CTgov NCT03603496				Nicotine		https://www.cochranelibrary.com/central/doi/10.1002/central/CN-01625867/full	Tobacco Addiction
CN-01567495	NCT03477435,	Comparing an Opt-out to an opt-in Approach for Smoking Cessation in VA Primary Care Clinics	https://clinicaltrials.gov/show/NCT03477435	2018	This project is a Type 1 hybrid effectiveness/implementation study to evaluate two population���based approaches for increasing use of specific evidence���based approaches for behavioral tobacco dependence treatment, Quitlines and text messaging, at the Manhattan and Brooklyn campuses of the VA New York Harbor Healthcare System (NYHHS). The project will test the default bias, examining whether an…				Cochrane Central Register of Controlled Trials (CENTRAL)			CTgov NCT03477435						https://www.cochranelibrary.com/central/doi/10.1002/central/CN-01567495/full	Tobacco Addiction
CN-01957270	King, JL; Lazard, A; Reboussin, BA; Ranney, L; Cornacchione Ross, J; Wagoner, KG; Sutfin, EL	Optimizing Warnings on E-Cigarette Advertisements	Nicotine & tobacco research	2020	INTRODUCTION: We examined the effect of visual optimizations on warning text recall. METHODS: We used Amazon's Mechanical Turk to recruit 1854 young adult (18���34 years) electronic cigarette (e���cigarette) users or susceptible nonusers. We conducted a between���subjects 3 �� 2 �� 2 experiment to examine the influence of color (black text on white background [BW] vs. black on yellow [BY] vs. yel…	22	5	630���637	Cochrane Central Register of Controlled Trials (CENTRAL)	PUBMED 31132095	EMBASE 628035121				Journal Article; Randomized Controlled Trial; Research Support, N.I.H., Extramural; Research Support, U.S. Gov't, P.H.S.	*advertising; *electronic cigarette; Adolescent; Adult; Advertising [legislation & jurisprudence, *standards]; Article; Attention; Controlled study; Electronic Nicotine Delivery Systems [*standards]; Female; Human; Human experiment; Humans; Male; Mental Recall; Product Labeling [legislation & jurisprudence, *standards]; Randomized controlled trial; Recall; Smokers [*psychology]; United States; Un…	10.1093/ntr/ntz091	https://www.cochranelibrary.com/central/doi/10.1002/central/CN-01957270/full	Tobacco Addiction
CN-02148301	King, JL; Lazard, A; Reboussin, BA; Ranney, L; Cornacchione Ross, J; Wagoner, KG; Sutfin, EL	Optimizing Warnings on E-Cigarette Advertisements	Nicotine & tobacco research	2020	INTRODUCTION: We examined the effect of visual optimizations on warning text recall. METHODS: We used Amazon's Mechanical Turk to recruit 1854 young adult (18���34 years) electronic cigarette (e���cigarette) users or susceptible nonusers. We conducted a between���subjects 3 x 2 x 2 experiment to examine the influence of color (black text on white background [BW] vs. black on yellow [BY] vs. yello…	22	5	630���637	Cochrane Central Register of Controlled Trials (CENTRAL)	PUBMED 31132095					Journal Article; Randomized Controlled Trial; Research Support, N.I.H., Extramural; Research Support, U.S. Gov't, P.H.S.	Adolescent; Adult; Advertising [legislation & jurisprudence, *standards]; Attention; Electronic Nicotine Delivery Systems [*standards]; Female; Humans; Male; Mental Recall; Product Labeling [legislation & jurisprudence, *standards]; Smokers [*psychology]; United States; United States Food and Drug Administration; Young Adult	10.1093/ntr/ntz091	https://www.cochranelibrary.com/central/doi/10.1002/central/CN-02148301/full	Tobacco Addiction
CN-02006757	Hancocks, H; King, J; Gude, A; Callaghan, L; Treweek, S; Ingram, W; Thompson, T; Taylor, A; Creanor, S	The effect of the method of invitation on recruitment of participants from GP practices to a trial of a smoking reduction intervention: a study within a trial	Trials	2019	Introduction: : TARS is a definitive, multi���centre RCT of tailored support as an aid to reducing smoking, recruiting participants from GP practices across four England cities (ISRCTN47776579). The preceding pilot RCT used invitation letters sent out by practices and reported a recruitment rate of 5.1%. However, six months into the TARS trial, recruitment was 1���2%. This study assessed the effi…	20			Cochrane Central Register of Controlled Trials (CENTRAL)		EMBASE 629760106				Journal: Conference Abstract	*smoking reduction; Adult; City; Conference abstract; Controlled study; England; Female; General practice; Human; Major clinical study; Male; Randomized controlled trial	10.1186/s13063-019-3688-6	https://www.cochranelibrary.com/central/doi/10.1002/central/CN-02006757/full	Tobacco Addiction
CN-01520327	NCT02873754,	Smoking Treatment and Exercise Program for Underserved Populations (STEP UP)	https://clinicaltrials.gov/show/NCT02873754	2016	This pilot project proposes to evaluate the feasibility, acceptability, and efficacy of a mobile intervention to target smoking���cessation and physical activity among low���income persons. The intervention, named Smoking Treatment and Exercise Program for Underserved Populations (STEP UP), combines a smartphone���based contingency���management application (app), which provides monetary reinforce…				Cochrane Central Register of Controlled Trials (CENTRAL)			CTgov NCT02873754				Bupropion; Nicotine		https://www.cochranelibrary.com/central/doi/10.1002/central/CN-01520327/full	Tobacco Addiction
CN-00921001	Borland, R; Balmford, J; Benda, P	Population-level effects of automated smoking cessation help programs: a randomized controlled trial	Addiction (Abingdon, England)	2013	AIMS: To test the population impact of offering automated smoking cessation interventions via the internet and/or by mobile phone. DESIGN: Pragmatic randomized controlled trial with five conditions: offer of (i) minimal intervention control; (ii) QuitCoach personalized tailored internet���delivered advice program; (iii) onQ, an interactive automated text���messaging program; (iv) an integration o…	108	3	618���628	Cochrane Central Register of Controlled Trials (CENTRAL)	PUBMED 22994457					Journal Article; Randomized Controlled Trial; Research Support, Non���U.S. Gov't	Adolescent; Adult; Aged; Aged, 80 and over; Cell Phone; Counseling [methods]; Female; Humans; Internet; Male; Middle Aged; Smoking Cessation [*methods]; Social Support; South Australia; Treatment Outcome; Victoria; Young Adult	10.1111/j.1360-0443.2012.04091.x	https://www.cochranelibrary.com/central/doi/10.1002/central/CN-00921001/full	Tobacco Addiction
CN-01447552	Peebles, K; Hall, MG; Pepper, JK; Byron, MJ; Noar, SM; Brewer, NT	Adolescents' Responses to Pictorial Warnings on Their Parents' Cigarette Packs	Journal of adolescent health	2016	PURPOSE: Pictorial cigarette pack warnings are a promising policy solution to increase smoking cessation among adults. However, little is known regarding adolescents' responses to pictorial warnings, particularly in real���world settings. METHODS: Participants were 112 adolescent children, ages 13���17, whose parents received either text���only warnings on the side of their cigarette packs or pic…	59	6	635���641	Cochrane Central Register of Controlled Trials (CENTRAL)	PUBMED 27646499					Journal Article; Randomized Controlled Trial; Research Support, N.I.H., Extramural	Adolescent; Adolescent Behavior; Attitude to Health; Female; Humans; Male; Parents; Product Labeling [*methods]; Risk; Smoking Cessation [*psychology]; Smoking Prevention; Smoking [adverse effects, *psychology]; Tobacco Products	10.1016/j.jadohealth.2016.07.003	https://www.cochranelibrary.com/central/doi/10.1002/central/CN-01447552/full	Tobacco Addiction
CN-01912038	NCT03900767,	Strategies to Connect Patients at Federally Qualified Health Clinics With Evidence Based Tobacco Cessation Treatment	https://clinicaltrials.gov/show/NCT03900767	2019	PRIMARY OBJECTIVES: I. To evaluate clinic and patient level interventions with respect to increasing the reach of evidence���based treatment for tobacco use (delivered via the Utah Quitline). II. To evaluate clinic and patient level interventions with respect to increasing the impact of Quitline treatment. Impact is defined as Reach X Efficacy. In calculating impact, efficacy is defined as the pr…				Cochrane Central Register of Controlled Trials (CENTRAL)			CTgov NCT03900767						https://www.cochranelibrary.com/central/doi/10.1002/central/CN-01912038/full	Tobacco Addiction
CN-01553642	NCT02602730,	Internet-Based Nonsmoking Program for Postpartum Women	https://clinicaltrials.gov/show/NCT02602730	2015	The "Break the Chain" program is an online smoking cessation intervention that incorporated strategic message construction based on behavior change constructs, interactive exercises, and digitial coaching support to engage the user in their smoking behavior change. The Expanded Theory of Reasoned Action (ETRA) (Fishbein, 1999, 2000) provides the theoretical foundation for the content. Interventio…				Cochrane Central Register of Controlled Trials (CENTRAL)			CTgov NCT02602730						https://www.cochranelibrary.com/central/doi/10.1002/central/CN-01553642/full	Tobacco Addiction
CN-01995933	Brennan, E; Maloney, E; Ophir, Y; Cappella, JN	Designing Effective Testimonial Pictorial Warning Labels for Tobacco Products	Health communication	2019	Warning labels on tobacco products sometimes feature images and stories of real people whose health has been affected by smoking. We examined effects of some of the design elements that may contribute to the effectiveness of these testimonial pictorial warning labels (PWLs). Beginning with a testimonial PWL that contained an image of a person and a basic warning statement (e.g., "Smoking can kill…	34	12	1383���1394	Cochrane Central Register of Controlled Trials (CENTRAL)	PUBMED 29985636	EMBASE 629511328				Journal Article; Randomized Controlled Trial; Research Support, N.I.H., Extramural; Video���Audio Media	*smoking; Adolescent; Adult; Article; Controlled study; Female; Follow up; Health status; Human; Humans; Major clinical study; Male; Middle Aged; Product Labeling; Randomized controlled trial; Smokers [*psychology]; Tobacco Products; United States	10.1080/10410236.2018.1493417	https://www.cochranelibrary.com/central/doi/10.1002/central/CN-01995933/full	Tobacco Addiction
CN-02103183	Brewer, NT; Parada, H; Hall, MG; Boynton, MH; Noar, SM; Ribisl, KM	Understanding Why Pictorial Cigarette Pack Warnings Increase Quit Attempts	Annals of behavioral medicine	2019	BACKGROUND: Our randomized trial found that pictorial cigarette pack warnings elicited more quit attempts than text���only warnings. PURPOSE: In the current study, we sought to identify psychological mechanisms that explain why pictorial cigarette pack warnings change behavior. METHODS: In 2014 and 2015, we recruited 2,149 adult smokers in NC and CA, USA. We randomly assigned smokers to receive o…	53	3	232���243	Cochrane Central Register of Controlled Trials (CENTRAL)	PUBMED 29850764					Journal Article; Randomized Controlled Trial; Research Support, N.I.H., Extramural; Research Support, U.S. Gov't, P.H.S.	Adolescent; Adult; Affect; Aged; Health Behavior; Humans; Intention; Middle Aged; Product Labeling; Smokers [*psychology]; Smoking Cessation [*psychology]; Smoking [psychology]; Tobacco Products; Young Adult	10.1093/abm/kay032	https://www.cochranelibrary.com/central/doi/10.1002/central/CN-02103183/full	Tobacco Addiction
CN-01483446	NCT03446170,	Effect of Cigarette Pack Warnings and Packaging Among Young Adult Smokers	https://clinicaltrials.gov/show/NCT03446170	2018	The study includes young adult smokers ages 18 to 30. Eligible participants are young adults ages 18 to 30 years inclusive who report smoking at least 100 lifetime cigarettes and now smoking on all or some days. Participants must also reside in the metro Washington, DC area. The first portion of the study is a within���subjects experiment simulating point of sale cigarette purchase behaviors base…				Cochrane Central Register of Controlled Trials (CENTRAL)			CTgov NCT03446170						https://www.cochranelibrary.com/central/doi/10.1002/central/CN-01483446/full	Tobacco Addiction
CN-01896297	TCTR20180420001,	Effectiveness of Using WhatsApp for Smoking Relapse Prevention Among Recent Quitters	https://trialsearch.who.int/Trial2.aspx?TrialID=TCTR20180420001	2018	INTERVENTION: First day after each recruitment week, in addition to the standard self���help booklet, each subject in the intervention arm will receive three messages/ week over a period of three months through WhatsApp application. The contents of the messages will be based on the ��??Treatments for the Recent Quitter��? of the US Clinical Practice Guidelines on Treating Tobacco Use and Dependen…				Cochrane Central Register of Controlled Trials (CENTRAL)					ICTRP TCTR20180420001				https://www.cochranelibrary.com/central/doi/10.1002/central/CN-01896297/full	Tobacco Addiction
CN-01561359	NCT03024606,	Smoking Cessation Intervention in Pregnant Women	https://clinicaltrials.gov/show/NCT03024606	2017	Smoking during pregnancy has been shown to have detrimental effects on both the mother and the fetus. The perinatal period presents a critical opportunity to educate and support the mother as she attempts quit. Current studies suggest a median quit rate of only 4.9% in women receiving usual care (Cognitive Behavioral Therapy, CBT), but a number of studies have investigated new interventions in ad…				Cochrane Central Register of Controlled Trials (CENTRAL)			CTgov NCT03024606						https://www.cochranelibrary.com/central/doi/10.1002/central/CN-01561359/full	Tobacco Addiction
CN-02042527	NCT03024606,	Smoking Cessation Intervention in Pregnant Women	https://clinicaltrials.gov/show/NCT03024606	2017	Smoking during pregnancy has been shown to have detrimental effects on both the mother and the fetus. The perinatal period presents a critical opportunity to educate and support the mother as she attempts quit. Current studies suggest a median quit rate of only 4.9% in women receiving usual care (Cognitive Behavioral Therapy, CBT), but a number of studies have investigated new interventions in ad…				Cochrane Central Register of Controlled Trials (CENTRAL)			CTgov NCT03024606						https://www.cochranelibrary.com/central/doi/10.1002/central/CN-02042527/full	Pregnancy and Childbirth; Tobacco Addiction
CN-01066726	Kim, R; Hickman, N; Gali, K; Orozco, N; Prochaska, JJ	Maximizing retention with high risk participants in a clinical trial	American journal of health promotion	2014	PURPOSE: To describe effective retention strategies in a clinical trial with a high risk, low���income, and vulnerable patient population with serious mental illness. DESIGN: Follow���up assessments were conducted for a randomized clinical tobacco treatment trial at 3, 6, and 12 months postbaseline. Initial follow���up rates of <40% at 3 months led to implementation of proactive retention strateg…	28	4	268���274	Cochrane Central Register of Controlled Trials (CENTRAL)	PUBMED 23875989					Journal Article; Randomized Controlled Trial; Research Support, N.I.H., Extramural	Adult; Female; Follow���Up Studies; Hospitals, General; Hospitals, Public; Humans; Male; Mental Disorders; Middle Aged; Patient Dropouts [statistics & numerical data]; Poverty; Risk Factors; San Francisco; Smoking Cessation; Tobacco Use Disorder [psychology, *therapy]	10.4278/ajhp.120720-QUAN-355	https://www.cochranelibrary.com/central/doi/10.1002/central/CN-01066726/full	Tobacco Addiction
CN-00814250	Stanczyk, NE; Bolman, C; Muris, JW; de Vries, H	Study protocol of a Dutch smoking cessation e-health program	BMC public health	2011	BACKGROUND: The study aims to test the differential effects of a web���based text and a web���based video���driven computer���tailored approach for lower socio���economic status (LSES) and higher socio���economic status (HSES) smokers which incorporate multiple computer���tailored feedback moments. The two programs differ only in the mode of delivery (video��� versus text���based messages). The p…	11		847	Cochrane Central Register of Controlled Trials (CENTRAL)	PUBMED 22059446					Journal Article; Randomized Controlled Trial; Research Support, Non���U.S. Gov't	Adolescent; Adult; Female; Health Promotion [*methods]; Humans; Internet; Male; Middle Aged; Netherlands; Smoking Cessation; Surveys and Questionnaires; User���Computer Interface; Young Adult	10.1186/1471-2458-11-847	https://www.cochranelibrary.com/central/doi/10.1002/central/CN-00814250/full	Tobacco Addiction
CN-01488982	NCT01901848,	CPT and Smoking Cessation	https://clinicaltrials.gov/show/NCT01901848	2013	Posttraumatic stress disorder (PTSD) and cigarette smoking are both associated with significant impairment in Veterans and cost to the Veterans' Affairs (VA) system. Though naturalistic and laboratory studies suggest smoking is linked with PTSD symptoms, existing smoking cessation treatments targeting PTSD smokers have not utilized standardized, evidence���based PTSD treatment. The most effective…				Cochrane Central Register of Controlled Trials (CENTRAL)			CTgov NCT01901848				Bupropion; Nicotine; Stress Disorders, Post���Traumatic; Stress Disorders, Traumatic		https://www.cochranelibrary.com/central/doi/10.1002/central/CN-01488982/full	Tobacco Addiction
CN-01625656	NCT03586596,	Mobile Cessation Support for Latino Smokers	https://clinicaltrials.gov/show/NCT03586596	2018	Latinos are less likely than non���Hispanic whites to have access to healthcare, to have knowledge of existing smoking cessation resources, to receive advice to stop smoking, and to utilize pharmacotherapy to stop smoking. Despite these marked tobacco���related disparities, there is a lack of effective interventions designed for the Latino community. Mobile technology provides a promising method …				Cochrane Central Register of Controlled Trials (CENTRAL)			CTgov NCT03586596						https://www.cochranelibrary.com/central/doi/10.1002/central/CN-01625656/full	Tobacco Addiction
CN-02139158	Bernstein, SL; Dziura, J; Weiss, J; Harper-Brooks, A; Miller, T; Vickerman, K; Grau, LE; Pantalon, MV; Abroms, L; Collins, L; Toll, B	Successful tobacco dependence treatment in the emergency department: a randomized trial using the multiphase optimization strategy	Academic emergency medicine	2020	Background and Objectives: Tobacco dependence treatment begun in the hospital emergency department (ED) is effective. Treatment interventions typically involves multiple components, making it difficult to identify specific components that are effective or estimate interactions between components. The Multiphase Optimization Strategy (MOST) allows investigators to identify these effects. Methods: …	27		S52���	Cochrane Central Register of Controlled Trials (CENTRAL)		EMBASE 632418840				Journal: Conference Abstract	*emergency ward; *tobacco dependence; Adult; Comparative effectiveness; Conference abstract; Controlled study; Cost effectiveness analysis; Feasibility study; Female; Human; Interview; Major clinical study; Male; National health organization; Nicotine replacement therapy; Patient referral; Prescription; Randomized controlled trial; Smoking cessation; Telephone	10.1111/acem.13961	https://www.cochranelibrary.com/central/doi/10.1002/central/CN-02139158/full	Tobacco Addiction
CN-01507241	NCT02854800,	Smoking Cessation & Opioid Dependence Treatment Integration	https://clinicaltrials.gov/show/NCT02854800	2016	Tobacco smoking rates are substantially higher among individuals with substance use disorders (SUDs), relative to individuals in the general population (e.g., 97% vs. 19%, respectively). Yet most treatment programs for SUDs fail to address the use of tobacco among patients, and integration of smoking cessation treatment with SUD treatment may improve outcomes for both drugs. The question remains,…				Cochrane Central Register of Controlled Trials (CENTRAL)			CTgov NCT02854800				Opioid���Related Disorders; Varenicline		https://www.cochranelibrary.com/central/doi/10.1002/central/CN-01507241/full	Tobacco Addiction
CN-01946018	NCT03992742,	Building Capacity and Promoting Smoking Cessation in the Community Via "Quit to Win" Contest 2019	https://clinicaltrials.gov/show/NCT03992742	2019	Although smoking prevalence is decreasing in Hong Kong, there are still 615,000 daily cigarette smokers in Hong Kong in 2017 and half will be killed by smoking which accounts for over 7,000 deaths per year. Smoking also accounts for a large amount of medical cost, long���term care and productivity loss of US$688 million (0.6% Hong Kong GDP). Smoking is a highly addictive behavior and it is diffic…				Cochrane Central Register of Controlled Trials (CENTRAL)			CTgov NCT03992742						https://www.cochranelibrary.com/central/doi/10.1002/central/CN-01946018/full	Tobacco Addiction
CN-01554362	NCT02628964,	Electronic Cigarettes (E-cigarettes) as a Harm Reduction Strategy	https://clinicaltrials.gov/show/NCT02628964	2015	This pilot study will be a two���arm, randomized controlled trial. The investigator will randomize 40 participants into each intervention arm. Participants will be randomized to one of the two arms: e���cigarettes with nicotine cartridges or e���cigarettes with placebo cartridges (0mg). Participants and research assistants will be blind to the allocation of nicotine or placebo e���cigarettes as t…				Cochrane Central Register of Controlled Trials (CENTRAL)			CTgov NCT02628964				Tobacco Use Disorder		https://www.cochranelibrary.com/central/doi/10.1002/central/CN-01554362/full	Tobacco Addiction
CN-01958864	McKee, SA; Parate, A; Shanmugam, A; Ganesan, D	Randomized clinical trial of a just-in-time intervention based on wearable biosensors detecting smoking gestures	Alcoholism: clinical and experimental research	2019	Technological advances in wearable biosensors and advanced machine learning algorithms have made it possible to wirelessly and passively detect smoking in real time. With such hardware and software innovations, we are now able to build treatment platforms that are seamlessly integrated into smokers' lives. In this presentation, outcomes froman NCI���funded SBIR grant will be presented reporting o…	43		333A���	Cochrane Central Register of Controlled Trials (CENTRAL)		EMBASE 628240574				Journal: Conference Abstract	*biosensor; *gesture; *smoking; Adult; Comparative effectiveness; Conference abstract; Controlled study; Double blind procedure; Drinking; Drug efficacy; Female; Human; Major clinical study; Male; Prediction; Prevalence; Randomized controlled trial; Skill; Smoke; Social environment; Software; United States	10.1111/acer.14060	https://www.cochranelibrary.com/central/doi/10.1002/central/CN-01958864/full	Tobacco Addiction
CN-01994835	NCT04149249,	CONNECT: smoking Cessation and Lung Cancer Screening	https://clinicaltrials.gov/show/NCT04149249	2019	The study team will develop and test a novel smoking cessation intervention, CONNECT, which will start at the time an individual is receiving lung cancer screening (LCS). CONNECT will include an interactive Video Doctor which will provide participants with information tailored to their individual responses as well as proactive outreach using brief telephone calls and text messaging to follow up s…				Cochrane Central Register of Controlled Trials (CENTRAL)			CTgov NCT04149249						https://www.cochranelibrary.com/central/doi/10.1002/central/CN-01994835/full	Tobacco Addiction
CN-01564286	NCT03290430,	End Nicotine Dependence Clinic	https://clinicaltrials.gov/show/NCT03290430	2017	Objective 1: To examine the feasibility of conducting an evidence���based, cognitive behavioral therapy (CBT) for tobacco cessation delivered in multiple formats. Participants will have the opportunity to receive a CBT���based tobacco intervention delivered several possible formats (face���to���face, telephone, video���counseling) based on availability and participant preferences. Study participa…				Cochrane Central Register of Controlled Trials (CENTRAL)			CTgov NCT03290430				Nicotine; Tobacco Use Disorder		https://www.cochranelibrary.com/central/doi/10.1002/central/CN-01564286/full	Tobacco Addiction
CN-01555380	NCT02666482,	Using Technology to Help Low-income and Latino Smokers Quit	https://clinicaltrials.gov/show/NCT02666482	2016	The project involves three specific aims: Specific Aim #1: Human���centered development of an English/Spanish smoking cessation web app. The investigators will develop iterative versions of a digital smoking cessation tool (a web app with text messaging components) that is highly responsive to the needs and preferences of low���income English��� and Spanish���speaking smokers. Development will ta…				Cochrane Central Register of Controlled Trials (CENTRAL)			CTgov NCT02666482						https://www.cochranelibrary.com/central/doi/10.1002/central/CN-01555380/full	Tobacco Addiction
CN-01625645	NCT03585231,	Pilot Trial of the First Conversational Agent for Smoking Cessation (QuitBot)	https://clinicaltrials.gov/show/NCT03585231	2018	Cigarette smoking is the most preventable cause of cancer in the US, accounting for one���third of all cancer deaths. Within the CCSG 13���county catchment area, there are enormous disparities in adult cigarette smoking rates. Our recently completed WebQuit website RCT for smoking cessation had low engagement and no personalization to users' needs. Fortunately, a potentially game���changing solut…				Cochrane Central Register of Controlled Trials (CENTRAL)			CTgov NCT03585231						https://www.cochranelibrary.com/central/doi/10.1002/central/CN-01625645/full	Tobacco Addiction
CN-01648176	NCT03669120,	Tailored Smoking Cessation Intervention in Promoting Sexual and Gender Minority Smokers to Quit Smoking	https://clinicaltrials.gov/show/NCT03669120	2018	PRIMARY OBJECTIVES: I. To test the feasibility of two different approaches for smoking cessation (print materials developed for smoking cessation among the mainstream population versus [vs.] an individualized text based approach) among 60 lesbian, gay, bisexual, and transgender (LGBT) smokers. SECONDARY OBJECTIVES: I. To assess the levels of helpfulness, appropriateness, and perceived difficulty …				Cochrane Central Register of Controlled Trials (CENTRAL)			CTgov NCT03669120				Nicotine		https://www.cochranelibrary.com/central/doi/10.1002/central/CN-01648176/full	Tobacco Addiction
CN-01934919	Hall, MG; Marteau, TM; Sunstein, CR; Ribisl, KM; Noar, SM; Orlan, EN; Brewer, NT	Public support for pictorial warnings on cigarette packs: an experimental study of US smokers	Journal of behavioral medicine	2018	BACKGROUND: Understanding factors that influence public support for "nudging" policies, like pictorial cigarette pack warnings, may offer insight about how to increase such support. We sought to examine factors that influence smokers' support for requiring pictorial warnings on cigarette packs. METHODS: In 2014 and 2015, we randomly assigned 2149 adult US smokers to receive either pictorial warni…	41	3	398���405	Cochrane Central Register of Controlled Trials (CENTRAL)	PUBMED 29411272	EMBASE 627155137				Journal: Article	*cigarette; *experimental study; *smoking; Adult; Article; Controlled study; Conversation; Female; Human; Major clinical study; Male; Randomized controlled trial; Transcription initiation	10.1007/s10865-018-9910-2	https://www.cochranelibrary.com/central/doi/10.1002/central/CN-01934919/full	Tobacco Addiction
CN-01591432	NCT02412865,	Quit4Baby Evaluation	https://clinicaltrials.gov/show/NCT02412865	2015	The goal of this project is to evaluate the effectiveness (Phase II) of a text���based program to be called Quit4Baby to support smoking cessation efforts of pregnant women who smoke. In Phase II, Dr. Abroms will conduct a randomized clinical trial among 500 pregnant smokers who have been recruited from users of text4baby ��� the first large scale mobile health application in the United States. D…				Cochrane Central Register of Controlled Trials (CENTRAL)			CTgov NCT02412865						https://www.cochranelibrary.com/central/doi/10.1002/central/CN-01591432/full	Tobacco Addiction; Pregnancy and Childbirth
CN-01661005	NCT03583203,	Tobacco Intensive Motivational and Estimate Risk	https://clinicaltrials.gov/show/NCT03583203	2018	Randomized, open label, prospective study with a 12���month follow���up period. The primary objective evaluates the effectiveness of an intensive anti���smoking programme that informs patients of their individual risk of lung damages and the possibilities of prevention. The main measurement will be having given up smoking in month 12, measurement of self���reported abstinence on the 7 previous da…				Cochrane Central Register of Controlled Trials (CENTRAL)			CTgov NCT03583203				Mental Disorders; Psychotic Disorders		https://www.cochranelibrary.com/central/doi/10.1002/central/CN-01661005/full	Tobacco Addiction
CN-00830562	Dijkstra, A; Ballast, K	Personalization and perceived personal relevance in computer-tailored persuasion in smoking cessation	British journal of health psychology	2012	OBJECTIVES: In most computer���tailored interventions, the recipient's name is used to personalize the information. This is done to increase the process of persuasion but few empirical data exist that support this notion. DESIGN: An experimental laboratory study was conducted to test the effects of mentioning the participants name and to study whether it was related to the depth of processing in …	17	1	60���73	Cochrane Central Register of Controlled Trials (CENTRAL)	PUBMED 22106987					Journal Article; Randomized Controlled Trial	Adolescent; Adult; Female; Health Promotion [methods]; Humans; Male; Netherlands; Persuasive Communication; Smoking Cessation; User���Computer Interface; Young Adult	10.1111/j.2044-8287.2011.02029.x	https://www.cochranelibrary.com/central/doi/10.1002/central/CN-00830562/full	Tobacco Addiction
CN-02212116	Intarut, N; Chongsuvivatwong, V; Pukdeesamai, P	Reducing secondhand smoke exposure at home in rural areas, Thailand: a cluster randomised controlled trial	International journal of tuberculosis and lung disease	2020	BACKGROUND: Secondhand smoke (SHS) exposure cause of morbidity and mortality, especially in non���smokers and children. This study tested the effectiveness of an intervention for reducing exposure to SHS in homes by creating smoke���free environment where 1 to 5���year old infants reside.METHODS: A cluster randomised controlled trial was conducted in a rural geographic area of Thailand, with 47 v…	24	11	1172���1177	Cochrane Central Register of Controlled Trials (CENTRAL)	PUBMED 33172525	EMBASE 2010115486				Journal Article; Randomized Controlled Trial; Research Support, Non���U.S. Gov't	*Thailand; *passive smoking; *rural area; Article; Child; Child, Preschool; Controlled study; Education; Environmental Exposure [adverse effects]; Female; Human; Human experiment; Humans; Infant; Logistic Models; Male; Outcome assessment; Randomized controlled trial; Rural Population; Thailand; Tobacco Smoke Pollution [adverse effects, analysis]	10.5588/ijtld.20.0117	https://www.cochranelibrary.com/central/doi/10.1002/central/CN-02212116/full	Tobacco Addiction
CN-02043209	NCT03583203,	Tobacco Intensive Motivational and Estimate Risk	https://clinicaltrials.gov/show/NCT03583203	2018	Randomized, open label, prospective study with a 12���month follow���up period. The primary objective evaluates the effectiveness of an intensive anti���smoking programme that informs patients of their individual risk of lung damages and the possibilities of prevention. The main measurement will be having given up smoking in month 12, measurement of self���reported abstinence on the 7 previous da…				Cochrane Central Register of Controlled Trials (CENTRAL)			CTgov NCT03583203				Mental Disorders; Psychotic Disorders		https://www.cochranelibrary.com/central/doi/10.1002/central/CN-02043209/full	Tobacco Addiction
CN-02048491	Salloum, RG; Nakkash, R; Abu-Rmeileh, NME; Hamadeh, RR; Darawad, MW; Kheirallah, KA; Al-Farsi, Y; Yusufali, A; Thomas, J; Mostafa, A; Salama, M; El Kadi, L; Alzyoud, S; Al-Sheyab, N; Thrasher, JF	Individual-level determinants of waterpipe smoking demand in four Eastern-Mediterranean countries	Health promotion international	2019	The prevalence of waterpipe tobacco smoking in the Eastern Mediterranean Region is at alarmingly high levels, especially among young people. The objective of this research was to evaluate the preferences of young adult waterpipe smokers with respect to potential individual���level determinants of waterpipe smoking using discrete choice experiment methodology. Participants were young adult univers…	34	6	1157���1166	Cochrane Central Register of Controlled Trials (CENTRAL)	PUBMED 30412234	EMBASE 630208655				Journal: Article	*water pipe smoking; Adult; Article; Controlled study; Female; Flavor; Fruit; Human; Internet; Jordan; Major clinical study; Male; Oman; Palestine; Randomized controlled trial; United Arab Emirates; University student; Waterpipe tobacco; Young adult	10.1093/heapro/day084	https://www.cochranelibrary.com/central/doi/10.1002/central/CN-02048491/full	Tobacco Addiction
CN-01935814	Salloum, R; Abu-Rmeileh, N; Al-Farsi, Y; Hamadeh, R; Kheirallah, K; Mostafa, A; Yusufali, A; Nakkash, R	Using discrete choice experiments to characterize demand for waterpipe tobacco smoking among university students in the Eastern Mediterranean region	Tobacco induced diseases	2018	Background: Waterpipe smoking originated in the Eastern Mediterranean region. It is highly prevalent among university students, and has been increasing in popularity despite mounting evidence showing it is harmful to health. The aim of this study was to measure preferences for waterpipe smoking and determine which product characteristics are most important to smokers. Methods: Participants in 5 c…	16		192���	Cochrane Central Register of Controlled Trials (CENTRAL)		EMBASE 627398875				Journal: Conference Abstract	*Southern Europe; *university student; *water pipe smoking; Adult; Cigarette; Conference abstract; Consumer; Controlled study; Egypt; Female; Flavor; Fruit; Human; Internet; Jordan; Nonsmoker; Oman; Palestine; Public health; Randomized controlled trial; Waterpipe tobacco; Young adult	10.18332/tid/84026	https://www.cochranelibrary.com/central/doi/10.1002/central/CN-01935814/full	Tobacco Addiction
CN-01702596	Jaen-Moreno, MJ; Feu, N; Redondo-Ecija, J; Montiel, FJ; Gomez, C; Del Pozo, GI; Alcala, JA; Gutierrez-Rojas, L; Balanza-Martinez, V; Chauca, GM; Carrion, L; Osuna, MI; Sanchez, MD; Caro, I; Ayora, M; Valdivia, F; Lopez, MS; Poyato, JM; Sarramea, F	Smoking cessation opportunities in severe mental illness (tobacco intensive motivational and estimate risk - TIMER-): study protocol for a randomized controlled trial	Trials	2019	BACKGROUND: There is an increased risk of premature death in people with severe mental illness (SMI). Respiratory disorders and cardiovascular disease are leading causes of increased mortality rates in these patients, and tobacco consumption remains the most preventable risk factor involved. Developing new tools to motivate patients towards cessation of smoking is a high priority. Information on …	20	1	47	Cochrane Central Register of Controlled Trials (CENTRAL)	PUBMED 30642365					Journal Article		10.1186/s13063-018-3139-9	https://www.cochranelibrary.com/central/doi/10.1002/central/CN-01702596/full	Schizophrenia; Tobacco Addiction; Airways
CN-00814645	Blasco, A; Carmona, M; Fern��ndez-Lozano, I; Salvador, CH; Pascual, M; Sagredo, PG; Somolinos, R; Mu��oz, A; Garc��a-L��pez, F; Escudier, JM; Mingo, S; Toquero, J; Mo��ivas, V; Gonz��lez, MA; Fragua, JA; L��pez-Rodr��guez, F; Monteagudo, JL; Alonso-Pulp��n, L	Evaluation of a telemedicine service for the secondary prevention of coronary artery disease	Journal of cardiopulmonary rehabilitation and prevention	2012	PURPOSE: Efficient ways are needed to implement the secondary prevention (SP) of coronary heart disease. Because few studies have investigated Web���based SP programs, our aim was to determine the usefulness of a new Web���based telemonitoring system, connecting patients provided with self���measurement devices and care managers via mobile phone text messages, as a tool for SP. METHODS: A single�…	32	1	25���31	Cochrane Central Register of Controlled Trials (CENTRAL)	PUBMED 22113368					Journal Article; Randomized Controlled Trial; Research Support, Non���U.S. Gov't	Body Mass Index; Confidence Intervals; Coronary Artery Disease [*prevention & control]; Female; Humans; Male; Middle Aged; Monitoring, Physiologic; Risk; Secondary Prevention [*methods]; Single���Blind Method; Smoking Cessation [methods]; Spain; Telemedicine [*organization & administration]	10.1097/HCR.0b013e3182343aa7	https://www.cochranelibrary.com/central/doi/10.1002/central/CN-00814645/full	Hypertension; Tobacco Addiction; Heart; Effective Practice and Organisation of Care
CN-01005701	Auger, N; Daniel, M; Kn��uper, B; Raynault, M-F; Pless, B	Youth perceive illicit drug imagery in an unbranded nike advertisement	American journal of epidemiology	2011	A recent study investigated how youth perceived the imagery of ads used by the sports company Nike in 2003���2004 to promote sales of hockey equipment to Canadian youth. The study, a cluster���randomised controlled trial of 20 grade 7���11 school classes, involved administration of a survey to 397 students to test the hypothesis that components of an ad may have contained smoking���related conten…	173		S282���	Cochrane Central Register of Controlled Trials (CENTRAL)		EMBASE 70699913				Journal: Conference Abstract	*advertising; *epidemiology; *imagery; *juvenile; Confidence interval; Exposure; Human; Hypothesis; Post hoc analysis; Randomized controlled trial; Risk factor; School; Smoking; Sport; Student; Tobacco	10.1093/aje/kwr181	https://www.cochranelibrary.com/central/doi/10.1002/central/CN-01005701/full	Tobacco Addiction
CN-00754336	Wizner, B; Gaciong, Z; Narkiewicz, K; Grodzicki, T	Education using SMS increases efficacy of treatment of hypertensive patients	Nadcisnienie tetnicze	2009	Background: Poor patients' compliance in the treatment of hypertension is one of the common causes of inadequate blood pressure control. The aim of the study was to assess the effectiveness of short messages service (SMS) for mobile phones for providing reminder notes as well educational information on the hypertension control. Material and methods: 2055 hypertensive patients, at least 2 weeks be…	13	3	147���157	Cochrane Central Register of Controlled Trials (CENTRAL)		EMBASE 355150362				Journal: Article	*hypertension/dt [Drug Therapy]; *information dissemination; *mobile phone; *patient education; Angiotensin 2 receptor antagonist/dt [Drug Therapy]; Article; Blood pressure regulation; Controlled study; Diabetes mellitus; Diastolic blood pressure; Diet restriction; Fat intake; Follow up; Human; Lifestyle modification; Major clinical study; Monotherapy; Patient compliance; Physical activity; Salt …		https://www.cochranelibrary.com/central/doi/10.1002/central/CN-00754336/full	Tobacco Addiction; Hypertension
CN-01410679	Collins, BN; Lepore, SJ	Babies Living Safe & Smokefree: randomized controlled trial of a multilevel multimodal behavioral intervention to reduce low-income children's tobacco smoke exposure	BMC public health	2017	BACKGROUND: Addressing children's tobacco smoke exposure (TSE) remains a public health priority. However, there is low uptake and ineffectiveness of treatment, particularly in low���income populations that face numerous challenges to smoking behavior change. A multilevel intervention combining system���level health messaging and advice about TSE delivered at community clinics that disseminate the…	17	1	249	Cochrane Central Register of Controlled Trials (CENTRAL)	PUBMED 28288601					Journal Article; Randomized Controlled Trial	Adolescent; Adult; Ambulatory Care Facilities; Behavior Therapy; Child Health; Child, Preschool; Counseling; Environmental Exposure; Female; Health Promotion; Humans; Income; Infant; Mothers; Poverty; Referral and Consultation; Smoking Cessation; Smoking Prevention; Social Welfare; Tobacco Smoke Pollution [*prevention & control]; Tobacco Use Cessation Devices; Tobacco Use Disorder [therapy]	10.1186/s12889-017-4145-7	https://www.cochranelibrary.com/central/doi/10.1002/central/CN-01410679/full	Tobacco Addiction
CN-01850431	ISRCTN44559004,	iQuit in Practice	https://trialsearch.who.int/Trial2.aspx?TrialID=ISRCTN44559004	2016	INTERVENTION: Patients will be randomly allocated to either the control or intervention group during the consultation through the on���line iQuit software. Control group: Participants receive usual care alone. This involves having a face to face discussion on reasons why a patient smokes and why they may want to quit; a breath test to measure CO and a discussion on stop smoking treatments that ar…				Cochrane Central Register of Controlled Trials (CENTRAL)					ICTRP ISRCTN44559004				https://www.cochranelibrary.com/central/doi/10.1002/central/CN-01850431/full	Tobacco Addiction
CN-02172193	ISRCTN34468623,	A study to estimate the effects of a novel mHealth intervention that targets multiple lifestyle behaviors (alcohol, diet, physical activity, and smoking) among high school students in Sweden	https://trialsearch.who.int/Trial2.aspx?TrialID=ISRCTN34468623	2020	INTERVENTION: Participants will be randomized to an intervention or a control group. All randomization sequences will be computer generated and allocation will be automatically done by a backend system. The intervention group will be given immediate access to the novel intervention, while the control group will be given general health information and be placed on a waiting list. Participants rand…				Cochrane Central Register of Controlled Trials (CENTRAL)					ICTRP ISRCTN34468623				https://www.cochranelibrary.com/central/doi/10.1002/central/CN-02172193/full	Tobacco Addiction
CN-01520728	NCT02896400,	Optimizing Tobacco Dependence Treatment in the Emergency Department	https://clinicaltrials.gov/show/NCT02896400	2016	The investigators propose to optimize the identification and treatment of adult smokers seen in a hospital ED. To do this the Multiple Optimization Strategy (MOST) will be employed to develop a multicomponent intervention that will consist of some combination of the following: (1) a Brief Negotiation Interview (BNI, a variant of a motivational interview), delivered by a trained research assistant…				Cochrane Central Register of Controlled Trials (CENTRAL)			CTgov NCT02896400				Emergencies; Nicotine; Tobacco Use Disorder		https://www.cochranelibrary.com/central/doi/10.1002/central/CN-01520728/full	Tobacco Addiction
CN-01558624	NCT02785484,	Impact of Cigarette Pack Constituent Disclosures	https://clinicaltrials.gov/show/NCT02785484	2016	Federal law requires the U.S. Food and Drug Administration (FDA) to disseminate information about tobacco constituents. The 2009 Family Smoking Prevention and Tobacco Control Act grants FDA broad authority to regulate tobacco products, including helping the public to better understand harmful and potentially harmful constituents (HPHCs) present in tobacco products and tobacco smoke. According to …				Cochrane Central Register of Controlled Trials (CENTRAL)			CTgov NCT02785484						https://www.cochranelibrary.com/central/doi/10.1002/central/CN-01558624/full	Tobacco Addiction
CN-01161502	Salloum, RG; Maziak, W; Hammond, D; Nakkash, R; Islam, F; Cheng, X; Thrasher, JF	Eliciting preferences for waterpipe tobacco smoking using a discrete choice experiment: implications for product regulation	BMJ open	2015	Objectives: Waterpipe smoking is highly prevalent among university students, and has been increasing in popularity despite mounting evidence showing it is harmful to health. The aim of this study was to measure preferences for waterpipe smoking and determine which product characteristics are most important to smokers. Setting: A large university in the Southeastern USA. Participants: Adult waterp…	5	9) (no pagination		Cochrane Central Register of Controlled Trials (CENTRAL)		EMBASE 606980471				Journal: Article	*smoking; *waterpipe smoking; Adult; Article; Consumer; Controlled study; Female; Flavor; Human; Internet; Male; Nicotine; Prevalence; Tobacco; United States; University student	10.1136/bmjopen-2015-009497	https://www.cochranelibrary.com/central/doi/10.1002/central/CN-01161502/full	Tobacco Addiction
CN-02053009	NCT04191278,	Mobile Health Interventions for Medication Adherence Among PLWH	https://clinicaltrials.gov/show/NCT04191278	2019	Cigarette smoking is a significant public health problem among persons living with HIV (PLWH). The prevalence of smoking among PLWH is 40���75%, compared to approximately 15% in the general population. In PLWH, smoking confers increased risk of cardiovascular disease, respiratory conditions, lung cancer, poor adherence to antiretroviral (ARV) therapy, poor HIV treatment outcomes, and all���cause …				Cochrane Central Register of Controlled Trials (CENTRAL)			CTgov NCT04191278				Varenicline		https://www.cochranelibrary.com/central/doi/10.1002/central/CN-02053009/full	Tobacco Addiction
CN-01551235	NCT02329249,	Pharmacological Aids for Interactive Smoking Cessation	https://clinicaltrials.gov/show/NCT02329249	2014	The Smokefree Partners: 21 Days to Freedom combined online video, text, and interactive tools to promote the effective use of pharmacological aids (PA) ��� nicotine replacement products and bupropion (Zyban��) ��� and provide cognitive���behavioral support for users as they attempted to stop smoking. Smoking cessation content was based on the U.S. Surgeon General's Clinical Guidelines, Treating T…				Cochrane Central Register of Controlled Trials (CENTRAL)			CTgov NCT02329249						https://www.cochranelibrary.com/central/doi/10.1002/central/CN-01551235/full	Tobacco Addiction
CN-01968987	ISRCTN16588825,	An approach to reduce tobacco use among TB patients	https://trialsearch.who.int/Trial2.aspx?TrialID=ISRCTN16588825	2019	INTERVENTION: The study is a randomised controlled trial. The study will target 634 TB patients; 317 in the intervention arm and 317 in the control arm randomized at the individual level using block randomization by the SMS provider. Participants in the intervention arm will be supported with text messages on tobacco cessation for 4 months. The control arm will receive SMS messages focusing on ad…				Cochrane Central Register of Controlled Trials (CENTRAL)					ICTRP ISRCTN16588825				https://www.cochranelibrary.com/central/doi/10.1002/central/CN-01968987/full	Tobacco Addiction
CN-02188450	ISRCTN61193406,	Do e-cigarettes help smokers quit when not accompanied by intensive behavioural support?	https://trialsearch.who.int/Trial2.aspx?TrialID=ISRCTN61193406	2020	INTERVENTION: Participants will be randomised to one of three interventions (detailed below). Randomisation (1:1:1) in permuted blocks will be undertaken using a web���based application. There are no stratification factors. As there are three treatment groups, the study may use blocks of a minimum size of 9 and a maximum of 18. The trial statistician will produce the randomisation list, which wil…				Cochrane Central Register of Controlled Trials (CENTRAL)					ICTRP ISRCTN61193406				https://www.cochranelibrary.com/central/doi/10.1002/central/CN-02188450/full	Tobacco Addiction
CN-01601622	NCT03538938,	Improving Quitline Support Study	https://clinicaltrials.gov/show/NCT03538938	2018	This study seeks to evaluate ways to improve outcomes for low���education, uninsured or Medicaid���eligible smokers who do not successfully quit with standard telephone quit line treatment. The study will use an efficient factorial study design to evaluate four evidence���based strategies to improve follow���up care offered by the Wisconsin Tobacco Quit Line (WTQL) to socioeconomically disadvanta…				Cochrane Central Register of Controlled Trials (CENTRAL)			CTgov NCT03538938				Nicotine		https://www.cochranelibrary.com/central/doi/10.1002/central/CN-01601622/full	Tobacco Addiction
CN-02321626	McKetchnie, SM; O'Cleirigh, C; Crane, HM; Hill, SV; Prior, D; Peretti, M; Parman, M; Levy, DE; Long, D; Cropsey, K	Effectiveness of a smoking cessation algorithm integrated into HIV primary care: study protocol for a randomized controlled trial	Contemporary clinical trials	2021	Background: While addressing smoking cessation in the context of HIV primary care may increase the acceptability of smoking cessation treatment for patients, HIV care providers have not been trained in offering these treatments. Tools that aid providers in treatment selection, such as computer���generated algorithms, may address barriers to providing effective and efficient treatment options to t…	110			Cochrane Central Register of Controlled Trials (CENTRAL)	PUBMED 34481070	EMBASE 2014414984				Journal: Article	*Human immunodeficiency virus infected patient; *algorithm; *primary medical care; *smoking cessation; Adult; Article; Clinical trial; Controlled study; Female; Follow up; Human; Human experiment; Major clinical study; Male; Massachusetts; Multicenter study; Randomized controlled trial; Self report	10.1016/j.cct.2021.106551	https://www.cochranelibrary.com/central/doi/10.1002/central/CN-02321626/full	Tobacco Addiction
CN-00986148	Awaisu, A; Hagi, A; Ashour, MA; Kheir, N	Pictorial health warnings on cigarette packages in qatar: preimplementation awareness and perceptions of ever-smokers versus never-smokers	Nicotine & tobacco research	2013	INTRODUCTION: Studies have demonstrated that pictorial health warnings (PHWs) on cigarette packages were significantly associated with increased awareness of smoking���related health hazards and behavior change. A new legislation on PHWs was recently endorsed and PHWs have recently been introduced in Qatar. This study aims to evaluate the general public's awareness, beliefs, and perceptions on an…	15	10	1765���1772	Cochrane Central Register of Controlled Trials (CENTRAL)	PUBMED 23645608	EMBASE 372429262				Journal Article; Randomized Controlled Trial; Research Support, Non���U.S. Gov't	Adolescent; Adult; Awareness; Female; Health Promotion [methods]; Humans; Male; Product Labeling [*methods]; Qatar; Smoking Cessation [*psychology]; Tobacco Products; Young Adult	10.1093/ntr/ntt059	https://www.cochranelibrary.com/central/doi/10.1002/central/CN-00986148/full	Tobacco Addiction
CN-02066562	CTRI/2019/09/021406,	To determine the best behavioral change strategy for tobacco cessation when provided in hospital to tobacco users	https://trialsearch.who.int/Trial2.aspx?TrialID=CTRI/2019/09/021406	2019	INTERVENTION: Intervention1: Arm 1: Face to face counselling/bedside counselling (of patient and their caregivers), motivational videos, patient information leaflet and standard care Control Intervention1: Arm 2: Face to face counselling (of patient and their caregivers), motivational videos, patient information leaflet and standard care PLUS telephone counselling, text messages and short videos …				Cochrane Central Register of Controlled Trials (CENTRAL)					ICTRP CTRI/2019/09/021406				https://www.cochranelibrary.com/central/doi/10.1002/central/CN-02066562/full	Tobacco Addiction
CN-01071069	Chen, H; Chen, X-W; Cai, Y-Y; Shi, L-L	Effects of framing on tobacco control intervention for families with pregnant women in Shanghai	Journal of shanghai jiaotong university (medical science)	2015	Objective: To select families with pregnant women for verifying the framing effect on tobacco control intervention and to explore specific tobacco control strategies. Methods: Randomized controlled trials were conducted for pregnant women who had undergone prenatal health education. The experimental intervention was performed by reading the text and graphic materials of tobacco control. Results: …	35	2	151���155	Cochrane Central Register of Controlled Trials (CENTRAL)		EMBASE 603553395				Journal: Article	*pregnant woman; *smoking cessation; *tobacco control; Adult; Article; Controlled study; Female; Health education; Human; Income; Major clinical study; Prenatal care; Randomized controlled trial		https://www.cochranelibrary.com/central/doi/10.1002/central/CN-01071069/full	Tobacco Addiction
[truncated: 36 more rows]
