# Supplementary material for: Effect of Adding Personalized Instant Messaging Apps to a Brief Smoking Cessation Model in Community Smokers in Hong Kong: Pragmatic Randomized Clinical Trial
Source: J Med Internet Res. 2024 May 13;26:e44973. doi: 10.2196/44973 (PMC11130779; doi:10.2196/44973)
Supplement: Multimedia Appendix 5 [file jmir_v26i1e44973_app5.xlsx]

## Sheet: Regular (in 7 days) 
Message No.	No. of weeks	Days in a week	Objectives	Messages	Remark
	1st week
M0			Welcoming	你好, 我係香港大學護理學院嘅輔導員， 我哋上周末曾經係油塘大本型見過，邀請你參加我哋嘅戒煙服務研究！
				好多謝你同意參與我哋嘅研究！跟住落來呢段時間，我哋會send啲有關減煙/戒煙嘅小資訊俾你，了解呢段時間裏面你減煙/戒煙的經歷，支持同幫助你達成減煙/戒煙的目標。
				歡迎你隨時問我哋有關減煙/戒煙嘅問題, 我哋會係星期1至5, 上午或下午時段內盡快回覆!
	2nd week
M1		Monday	Quit date	提提你，之前你話過今個星期要減煙/戒煙，真係要俾個機會自己去做到啦！
			Reminder
M2		Tuesday	Motivation	今次減煙/戒煙係想自己同埋屋企人健康d, 要多d諗翻呢個原動力，咁様更容易成功。加油呀！	Change according to B6
				or
				要認清自己心底裡重要既野, 可能有關個人或家人健康、關係、財政等等, 比依樣野成為你減煙/戒煙嘅原動力!	Unknown motivation
				你都可以同我哋分享下有咩原因令你唔想食煙, 加強自己嘅決心!
M3		Wednesday	Quitting tips:	係減煙/戒煙嘅同時都可以試下更健康嘅生活方式，好似做運動同食多啲蔬果，會有助減煙/戒煙。
			Healthier	減少接觸會引發心癮既事物, 如避免飲酒，咖啡，濃茶都有幫助架! 加油!
			Life style
M4		Thursday	Withdrawal	係減煙/戒煙既過程中, 可能會出現頭痛、疲倦、難以集中精神等等既退癮症狀。
			Symptoms	呢啲正常反應可能會令您你感到不適, 但從另一個角度睇其實係好事黎架！即身體知道要調節, 係身體機能回復嘅現象！
				啲症狀好快就會消失, 所以千其唔好放棄呀! 我哋會繼續為你打氣!
				https://www.youtube.com/watch?v=o8U5TOuMvNo
M5		Friday	Quitting tips:	今次嘗試減煙/戒煙真係唔簡單，我哋知道你會努力去做架！
			Social	所以都應該話俾屋企人同朋友知，佢哋都會認可你嘅努力，支持你！
			support
	3rd week
M6		Monday	Referral	減煙/戒煙真係唔容易，你肯去嘗試已經好好啦！有人幫手成功機會會再大啲！	Change according to referral status
				之前我哋幫你轉介咗去東華，佢地有冇聯絡你啊？
				or
				減煙/戒煙真係唔容易，你肯去嘗試已經好好啦！有人幫手成功機會會再大啲！	For HA clinics
				之前我哋幫你睇過都有戒煙診所就脚，你有冇去見姑娘或者醫生攞藥啊？
				or
				減煙/戒煙真係唔容易，你肯去嘗試已經好好啦！如果有人幫手成功機會會再大啲！	For no referral at baseline
				我哋可以幫你轉介去幾種唔同嘅免費戒煙服務，佢哋嘅方法都係經科學研究證實有效嘅，不妨試下喔！
M7		Wednesday	Proximal	其實只要唔食1日，血壓、心跳、同血液中的一氧化碳含量就能夠回復到正常水平；唔食2日, 味覺同嗅覺就會開始恢復；唔食3日,肺功能已經可以增加返一成!
			benefits	所以唔食幾日已經可以為身體帶黎好多即時既好處! 您要加油呀!
M8		Friday	Quitting tips:	想成功減煙/戒煙，其實計劃好重要嘅！
			Reduction	如果唔可以一刀切唔食，可先試下逐漸食少啲。俾個目標自己, 例如呢一個月將平時食嘅數量減一半。
				愈食愈少好快就可以唔食架喇! 加油!
	4th week
M9		Monday	Motivation	提提你，今次減煙/戒煙係想自己同埋屋企人健康d, 要多d諗翻呢個原動力，咁様更容易成功。加油呀！	Change according to B6
				or
				要認清自己心底裡重要既野, 可能有關個人或家人健康、關係、財政等等, 比依樣野成為你減煙/戒煙嘅原動力!	Unknown motivation
				你都可以同我哋分享下有咩原因令你唔想食煙, 加強自己嘅決心!
M10		Wednesday	Withdrawal	係減煙/戒煙嘅過程中, 體內尼古丁嘅減少可能會引起退癮症狀, 例如情緒不穩、咳嗽、口乾等。
			Symptoms	不過放心! 呢啲症狀隨住身體適應會慢慢消失, 完全唔食約兩三個星期就會冇事架喇! 加油呀!
M11		Friday	Quitting tips:	現階段係之前嘅科學研究中, 歸納咗3 個減煙方法:
			Reduction	1) 優先減最難戒果枝(例如: 早上一起身/ 飯後果枝)
				2) 優先減最易戒果枝先 (例如: 行返屋企途中果枝)
				3) 減少食嘅頻率 (廷長煙與煙之間嘅時間)
	5th week
M12		Monday	Decision	有個小測試可以幫你諗得更清楚點解要減煙/戒煙.
			Balance	歡迎你做完之後同我哋分享你嘅答案！
M13		Wednesday	Referral	減煙/戒煙真係唔容易，但係你每嘗試多一次，成功嘅機會就多一次！有人幫手成功機會會再大啲！	Change according to referral status
				上次你話預約咗東華，你有冇去啊？	If already booked
				or
				減煙/戒煙真係唔容易，但係你每嘗試多一次，成功嘅機會就多一次！有人幫手成功機會會再大啲！	Change according to referral status
				上次你話東華冇聯絡你，我哋有幫你跟進，果邊有冇再打俾你啊？	If no contact from SC provider
				or
				減煙/戒煙真係唔容易，但係你每嘗試多一次，成功嘅機會就多一次！有人幫手成功機會會再大啲！	For HA clinics
				你有冇再去見姑娘或者醫生攞藥啊？	If already used
				or
				減煙/戒煙真係唔容易，但係你每嘗試多一次，成功嘅機會就多一次！有人幫手成功機會會再大啲！	For HA clinics
				之前我哋幫你睇過都有戒煙診所就脚，你有冇去見姑娘或者醫生攞藥啊？	If not used
				or
				減煙/戒煙真係唔容易，但係你每嘗試多一次，成功嘅機會就多一次！如果有人幫手成功機會會再大啲！	For no referral since baseline
				我哋可以幫你轉介去幾種唔同嘅免費戒煙服務，佢哋嘅方法都係經科學研究證實有效嘅，不妨試下喔！
M14		Friday	Quitting tips:	係你努力減煙/戒煙期間，可能會有人遞煙俾你或者叫你食煙。
			Peer	你可以話「呢排唔係好舒服，唔食住喇。」或者堅定say no來拒絕：「係friend就唔好叫我食喇！」
	6th week
M15		Monday	Encouragement	有一半嘅人唔食7日就可以成功戒甩!
				如果你嘗試緊，要相信自己可以做到, 唔好放棄呀!
				https://www.youtube.com/watch?v=fwL0zWjjToI
M16		Wednesday	Alternative	香港人生活忙碌，壓力又大，我哋都明白你想通過煙來舒緩下，但其實效果嘛嘛哋，對身體又唔好。	If C1 is 3,4,5,7,,10,11,12,14
			solution	其實有好多唔同解決方法嘅，既更加有效又對身體好，歡迎同我哋傾下宜家食煙對你有咩用，一齊揾下有咩其它方法可以幫到手
			to reasons	or
			for smoking	香港人生活忙碌，壓力又大，有啲嗜好都好common，特別係身邊朋友都鈡意或者match返其他習慣。	If C1 is 1,2,6,8,9,13
				但其實嗜好，習慣要改變都唔難嘅，可以用啲更健康嘅來替代嘅。歡迎同我哋傾下點解有食煙嘅習慣，一齊揾下有咩其它方法可以替代。
M17		Friday	Quitting tips:	好多人慣左瞓醒後、飯後或者上班小休等嘅時間食煙, 唔食就會周身唔自在咁。唔知你有冇類似嘅情況呢?
			Break habit	你可以試下飲杯水、洗個面或者食香口膠黎面對呢啲心癮。最緊要係諗返自己唔想食返嘅原動力!
				控制權掌握在你手! 加油!
	7th week
M18		Tuesday	Encouragement	戒煙永遠唔怕遲，早一日戒，自己同身邊嘅人受益多一日! 所以開始咗就唔好半途而廢架！
			Interaction	歡迎你隨時問有關減煙/戒煙嘅問題, 又或者分享你嘅進度。我地會一路支持你!
				https://www.youtube.com/watch?v=YinmN_Qv7HA
	8th week
M19		Tuesday	Referral	減煙/戒煙真係唔容易！你有用東華嘅服務，睇得出真係好努力想戒煙！	Change according to referral status
				記得要繼續去呀，加油！	If already used (including HA clinics)
				or
				減煙/戒煙真係唔容易！你之前話想試下東華嘅服務，睇得出真係好有心想戒煙！	Change according to referral status
				東華有冇聯絡你？你有冇去過呀？	If no contact from SC provider
				or
				減煙/戒煙真係唔容易！你之前話想試下去戒煙診所，睇得出真係好有心想戒煙！	For HA clinics
				你有冇去見姑娘或者醫生攞藥啊？	If not used
				or
				唔同嘅戒煙方法適合唔同嘅人，靠自己就做到真係好犀利！但係如果覺得唔係好有效，不妨試下針灸、戒煙藥等去輔助。	For no referral since baseline
				歡迎你同我地傾下, 我哋可以幫你安排轉介。加油!
	9th week
M20		Wednesday	Quitting tips:	好多時心癮净係持續幾分鐘。	Change according to B6
			Craving	只要諗返想自己同埋屋企人健康d呢個唔想食返嘅原動力, 再用一個淡定嘅態度去面對心癮: 由得佢自己來, 自己走, 就可以控制自己唔食架喇! 加油!
				or
				好多時心癮净係持續幾分鐘。	Unknown motivation
				只要先諗返唔想食返嘅原因, 再用一個淡定嘅態度去面對心癮: 由得佢自己來, 自己走, 就可以控制自己唔食架喇! 加油!
	10th week
M21		Wednesday	Proximal	戒咗之後身體會健康返之餘, 仲可以慳到好多錢, 可以買野奬勵自己, 又可以買禮物俾身邊嘅人。
			benefits	身上無咗陣煙味, 容光煥發, 仲可以建立返更好嘅形象添!
	11th week
M22		Thursday	Quitting tips:	其實有心癮係好平常。可以等心癮自己來, 又俾佢自然咁走。
			Craving	最緊要係緊諗返減煙/戒煙嘅原因!⁠⁠⁠⁠
				將個原因記起心! 時刻提醒自己! 你就有能力為自己/身邊嘅人做個最好嘅選擇!
	12th week
M23		Thurrsday	Increase	呢段時間我地陸續咁聽到好多好消息，有人話我地知已經開始完全唔食，有人已經食少咗好多。唔知你嘅進度點呢？可以同我地分享下架。
			interaction
	13th week
M24		Friday	Referral	無論自行戒煙, 或利用不同機構提供嘅戒煙服務, 最緊要係多多提醒自己心底最重視嘅野, 你唔想再食煙嘅原動力!
			Increase	如果有需要, 歡迎你同我地傾下, 揾出最合適你嘅戒煙方法，我哋可以幫你安排轉介。加油!
			Interaction	提提你，距離結束WhatsApp戒煙輔導仲有一星期。
	14th week
M25		Friday	Ending	WhatsApp 戒煙輔導即將完結, 好開心呢三個月嘅時間能夠陪伴你踏出無煙生活第一步！
			FU reminder	我哋嘅輔導員會打電話關心你嘅情況。希望聽到你減左或者已經完全戒咗嘅好消息！
				感謝你嘅支持同參與！

## Sheet: Eng-Regular (in 7 days) 
Message No.	No. of weeks	Days in a week	Objectives	Messages	Remark
	1st week
M0			Welcoming	Hello, I am a counsellor from the School of Nursing, HKU. We met in the Domain mall in Yau Tong last week, when I invited you to join our smoking cessation study.
				Thank you for accepting our invitation to join the smoking cessation project. From now on, we will send some information about reduction or cessation of smoking to you. We will also get to know more about your experience of smoking cessation, and give you assistance and support so that you can achieve the goal of smoking reduction or cessation.
				You are welcomed to ask us questions related to smoking cessation at any time! We will answer your questions as soon as possible in the morning or afternoon, from Monday to Friday.
	2nd week
M1		Monday	Quit date	You have said that you are going to reduce or stop smoking in this week. Don't give up and try to finish this goal!
			Reminder
M2		Tuesday	Motivation	You try to stop or reduce smoking because you want yourself and your family to be healthier, right? You can think about this more often to keep you motivated, which can really increase the chance of successful smoking cessation. Fighting!	Change according to B6
				or
				Think about the important things in your life, such as your family members' health, family relationship and financial situation, then turn them into the motivation to stop smoking.	Unknown motivation
				You can share with us the reason why you don't like smoking anymore in order to enhance your determination!
M3		Wednesday	Quitting tips:	At the meantime, you can try to adopt a healthier lifestyle, like exercising more and eating more fruits. These will help you stop smoking.
			Healthier	Avoid contact with things that will trigger your wish to smoke. Avoiding alcohol, coffee or tea is helpful too. Add oil!
			Life style
M4		Thursday	Withdrawal	In the process of smoking reduction or cessation, you may experience withdrawal symptoms such as headache, malaise and trouble concentrating.
			Symptoms	Although these are normal presentations, you may feel unwell. However, thinking in another way, these are signs that your body is returning to normal, which is definitely a good news!
				These symptoms will subside soon, so don't give up! We will keep cheering you up!
				https://www.youtube.com/watch?v=o8U5TOuMvNo
M5		Friday	Quitting tips:	We know that it is not an easy task to reduce or quit smoking, but we believe that you will try your best to do it!
			Social	You should let your friends and family know this as they will surely approve your effort and support you!
			support
	3rd week
M6		Monday	Referral	Quitting smoking is not easy. It is very good already when you would like to try. If there is someone to support you, it will become easier.	Change according to referral status
				We referred you to TW before. Did they contact you?
				or
				Quitting smoking is not easy. It is very good already when you would like to try. If there is someone to support you, it will become easier.	For HA clinics
				We have previously found some smoking cessation clinics that are convenient for you. Did you go to consult the nurse or doctor for medications?
				or
				Quitting smoking is not easy. It is very good already when you would like to try. If there is someone to support you, it will become easier.	For no referral at baseline
				We can refer you to various free smoking cessation services, which are scientifically proven to be useful in smoking cessation. Don't hesitate to try!
M7		Wednesday	Proximal	Once you stop smoking for 1 day, your blood pressure, heart rate and blood carbon monoxide concentration will return to normal；When you quit for 2 days, your smell and taste will start to recover；If you can refrain from smoking for 3 days, your lung function will improve by 10%.
			benefits	Therefore, not smoking for a few days can bring you many benefits. Don't give up!
M8		Friday	Quitting tips:	Planning is actually essential for a successful smoking cessation.
			Reduction	If you cannot stop smoking immediately, you could try to set a easier goal first, such as reducing your cigarette consumption by half.
				Then you will smoke less and less, and eventually stop smoking. Fighting!
	4th week
M9		Monday	Motivation	You try to stop or reduce smoking because you want yourself and your family to be healthier, right? You can think about this more often to keep you motivated, which can really increase the chance of successful smoking cessation. Fighting!	Change according to B6
				or
				Think about the important things in your life, such as your family members' health, family relationship and financial situation, then turn them into the motivation to stop smoking.	Unknown motivation
				You can share with us the reason why you don't like smoking anymore in order to enhance your determination!
M10		Wednesday	Withdrawal	In the process of quitting smoking, the decrease of nicotine in blood may cause withdrawal symptoms, like fluctuating emotions, coughing or mouth dryness, etc.
			Symptoms	Don't worry! These symptoms will gradually subside when your body adapts to the change. The symptoms usually disappear in 2-3 weeks. Add oil!
M11		Friday	Quitting tips:	In the current scientific research, we have come up with 3 ways of smoking cessation:
			Reduction	1) Refrain from smoking at times when you want to smoke the most(e.g. when you wake up/after meals)
				2) Refrain from smoking at times when you want to smoke the least(e.g. when you are walking home)
				3) Reduce the smoking frequency(Lengthen the time between two smoking)
	5th week
M12		Monday	Decision	There is a little test for you to clearly think about why you are quitting smoking.
			Balance	Welcome to share your answer with us.
M13		Wednesday	Referral	Smoking cessation is definitely not easy but when you try once more, you have one more opportunity to succeed. Having supporters increases your chance of success more!	Change according to referral status
				You said you booked appointment in TW last time. Did you go?	If already booked
				or
				Smoking cessation is definitely not easy but when you try once more, you have one more opportunity to succeed. Having supporters increases your chance of success more!	Change according to referral status
				Last time you said that TW didn't contact you, so we have done a follow-up. Did they call you?	If no contact from SC provider
				or
				Smoking cessation is definitely not easy but when you try once more, you have one more opportunity to succeed. Having supporters increases your chance of success more!	For HA clinics
				Have you seen the nurse or doctor again to get medications?	If already used
				or
				Smoking cessation is definitely not easy but when you try once more, you have one more opportunity to succeed. Having supporters increases your chance of success more!	For HA clinics
				We have previously found some smoking cessation clinics that are convenient for you. Did you go to consult the nurse or doctor for medications?	If not used
				or
				Smoking cessation is definitely not easy but when you try once more, you have one more opportunity to succeed. Having supporters increases your chance of success more!	For no referral since baseline
				We can refer you to various free smoking cessation services, which are scientifically proven to be useful in smoking cessation. Don't hesitate to try!
M14		Friday	Quitting tips:	When you are trying hard to stop smoking, some people may give you cigarette or ask you to smoke one.
			Peer	You can say,'I am not feeling well, so I am not going to smoke now.' OR you can show your strong rejection,'Don't ask me to consume cigarette anymore if you are still my friend!'
	6th week
M15		Monday	Encouragement	50% of people succeeded in smoking cessation after quitting smoking for 7 days.
				If you are trying, you should believe that you can do it. Don't give up!
				https://www.youtube.com/watch?v=fwL0zWjjToI
M16		Wednesday	Alternative	Hongkongers always have a busy and stressful life. We understand that you want to relax by smoking, but it is actually ineffective and harmful to you.	If C1 is 3,4,5,7,,10,11,12,14
			solution	There are many other solutions which are effective and beneficial to your body. Welcome to share with us the reasons why you are smoking so that we can find out other solutions together!
			to reasons	or
			for smoking	Hongkongers always have a busy and stressful life. Having some bad habits is common，especially when your friends have them too.	If C1 is 1,2,6,8,9,13
				Changing bad habits is not hard actually because we can replace them with healthier ones. Welcome to share with us the reasons why you are smoking so that we can find out other solutions together!
M17		Friday	Quitting tips:	Many people are used to smoking after waking up, after meals or during breaks. They will feel discomfort if they don't smoke. Have you ever encounter similar situations?
			Break habit	You can try to drink a cup of water, wash your face or take a chewing gum to tackle the craving. The most important thing is to recall the motivation of stopping smoking.
				You have the ability to control yourself! Fighting!
	7th week
M18		Tuesday	Encouragement	Smoking cessation is never late. The earlier you quit, the more benefits your family and friends have. Don't give up midway if you have started!
			Interaction	Welcome to ask us any questions about smoking cessation or share your progress with us. We will support you all the way!
				https://www.youtube.com/watch?v=YinmN_Qv7HA
	8th week
M19		Tuesday	Referral	It is really difficult to quit smoking. We know that you are truly trying hard to stop smoking since you are using the service provided by TW.	Change according to referral status
				Remember to keep going. Add oil!	If already used (including HA clinics)
				or
				It is really difficult to quit smoking. We know that you are truly trying hard to stop smoking since you said you would like to try the TW service.	Change according to referral status
				Did TW contact you? Have you ever gone?	If no contact from SC provider
				or
				It is really difficult to quit smoking. We know that you are truly trying hard to stop smoking since you said you would like to go to smoking cessation clinic.	For HA clinics
				Did you go to consult the nurse or doctor for medications?	If not used
				or
				Different methods of smoking cessation suit different people. It's really impressive that you accomplished it by yourself. However, if you think the progress is not good, you may try acupuncture or medications to assist you.	For no referral since baseline
				Welcome to talk to us. We can refer you to specialized clinics. Don't give up!
	9th week
M20		Wednesday	Quitting tips:	Usually the craving lasts for a few minutes only.	Change according to B6
			Craving	At these moments, you can recall the reasons why you want to quit smoking such as your health or your family's health. Treat the craving calmly and let it disappear naturally. Then you will be able to stop yourself from smoking! Fighting!
				or
				Usually the craving lasts for a few minutes only.	Unknown motivation
				At these moments, you can recall the reasons why you want to quit smoking. Treat the craving calmly and let it disappear naturally. Then you will be able to stop yourself from smoking! Fighting!
	10th week
M21		Wednesday	Proximal	After you stop smoking, you can not only have a healthier body, but also save a lot of money. You can use the money saved to buy presents for yourself or the people around you.
			benefits	Without the smell of tobacco, you can build up a better image too!
	11th week
M22		Thursday	Quitting tips:	It's normal that you will crave for cigarette sometimes. You can let it go away naturally.
			Craving	Think about the reasons why you want to quit smoking!
				Keep it in mind and remind yourself all the time! Then you will be able to make the best decision for yourself and your family/friends.
	12th week
M23		Thurrsday	Increase	We have been receiving many updates recently. Some said they have completely stopped smoking and some have reduced the amount of cigarette consumption. How is your progress? Welcome to share with us.
			interaction
	13th week
M24		Friday	Referral	No matter how you quitted smoking. It is important to remember the reasons why you
			Increase	If you need, feel free to chat with us so that we can find a way that suits you the most. We can refer you to the specialized clinics too. Add oil!
			Interaction	A kind reminder that there is only 1 week left before the end of the smoking cessation counselling.
	14th week
M25		Friday	Ending	WhatsApp smoking cessation counselling is about to end. It's happy for me to accompnay you for 3 months and help you begin your life without cigarette.
			FU reminder	Our counsellor will give you phone call to know more about your current conditions. Hope you have already reduced or even stopped smoking!
				Thank you for your support and participation!

## Sheet: Regular (in 30 days)
Message No.	No. of weeks	Days in a week	Objectives	Messages	Remark
	1st week
M0			Welcoming	你好, 我係香港大學護理學院嘅輔導員， 我哋上周末曾經係油塘大本型見過，邀請你參加我哋嘅戒煙服務研究！
				好多謝你同意參與我哋嘅研究！跟住落來呢段時間，我哋會send啲有關減煙/戒煙嘅小資訊俾你，了解呢段時間裏面你減煙/戒煙的經歷，支持同幫助你達成減煙/戒煙的目標。
				歡迎你隨時問我哋有關減煙/戒煙嘅問題, 我哋會係星期1至5, 上午或下午時段內盡快回覆!
	2nd week
M1		Monday	Motivation	提提你，今次減煙/戒煙係想自己同埋屋企人健康d, 要多d諗翻呢個原動力，咁様更容易成功。加油呀！	Change according to B6
				or
				要認清自己心底裡重要既野, 可能有關個人或家人健康、關係、財政等等, 比依樣野成為你減煙/戒煙嘅原動力!	Unknown motivation
				你都可以同我哋分享下有咩原因令你唔想食煙, 加強自己嘅決心!
M2		Wednesday	Planning	你之前話過想1個月之内做到減煙/戒煙，想成功其實計劃好重要嘅！
				不妨同我哋傾下你諗住點樣做，睇下係set幾個目標逐漸食少啲定係prepare好到時一take過減煙/戒煙。
M3		Friday	Alternative	香港人生活忙碌，壓力又大，我哋都明白你想通過煙來舒緩下，但其實效果嘛嘛哋，對身體又唔好。	If C1 is 3,4,5,7,,10,11,12,14
			solution	其實有好多唔同解決方法嘅，既更加有效又對身體好，歡迎同我哋傾下宜家食煙對你有咩用，一齊揾下有咩其它方法可以幫到手
			to reasons	or
			for smoking	香港人生活忙碌，壓力又大，有啲嗜好都好common，特別係身邊朋友都鈡意或者match返其他習慣。	If C1 is 1,2,6,8,9,13
				但其實嗜好，習慣要改變都唔難嘅，可以用啲更健康嘅來替代嘅。歡迎同我哋傾下點解有食煙嘅習慣，一齊揾下有咩其它方法可以替代。
	3rd week
M4		Monday	Proximal	其實只要唔食1日，血壓、心跳、同血液中的一氧化碳含量就能夠回復到正常水平；唔食2日, 味覺同嗅覺就會開始恢復；唔食3日,肺功能已經可以增加返一成!
			benefits	所以唔食幾日已經可以為身體帶黎好多即時既好處! 您要加油呀!
M5		Wednesday	Decision	有個小測試可以幫你諗得更清楚點解要減煙/戒煙.
			Balance	歡迎你做完之後同我哋分享你嘅答案！
M6		Friday	Referral	減煙/戒煙真係唔容易，你肯去嘗試已經好好啦！有人幫手成功機會會再大啲！	Change according to referral status
				之前我哋幫你轉介咗去東華，佢地有冇聯絡你啊？
				or
				減煙/戒煙真係唔容易，你肯去嘗試已經好好啦！有人幫手成功機會會再大啲！	For HA clinics
				之前我哋幫你睇過都有戒煙診所就脚，你有冇去見姑娘或者醫生攞藥啊？
				or
				減煙/戒煙真係唔容易，你肯去嘗試已經好好啦！如果有人幫手成功機會會再大啲！	For no referral at baseline
				我哋可以幫你轉介去幾種唔同嘅免費戒煙服務，佢哋嘅方法都係經科學研究證實有效嘅，不妨試下喔！
	4th week
M7		Monday	Quit date	提提你，之前你話過今個星期要減煙/戒煙，真係要俾個機會自己去做到啦！
			Reminder
M8		Tuesday	Motivation	今次減煙/戒煙係想自己同埋屋企人健康d, 要多d諗翻呢個原動力，咁様更容易成功。加油呀！	Change according to B6
				or
				要認清自己心底裡重要既野, 可能有關個人或家人健康、關係、財政等等, 比依樣野成為你減煙/戒煙嘅原動力!	Unknown motivation
				你都可以同我哋分享下有咩原因令你唔想食煙, 加強自己嘅決心!
M9		Wednesday	Quitting tips:	係減煙/戒煙嘅同時都可以試下更健康嘅生活方式，好似做運動同食多啲蔬果，會有助減煙/戒煙。
			Healthier	減少接觸會引發心癮既事物, 如避免飲酒，咖啡，濃茶都有幫助架! 加油!
			Life style
M10		Thursday	Withdrawal	係減煙/戒煙既過程中, 可能會出現頭痛、疲倦、難以集中精神等等既退癮症狀。
			Symptoms	呢啲正常反應可能會令您你感到不適, 但從另一個角度睇其實係好事黎架！即身體知道要調節, 係身體機能回復嘅現象！
				啲症狀好快就會消失, 所以千其唔好放棄呀! 我哋會繼續為你打氣!
				https://www.youtube.com/watch?v=o8U5TOuMvNo
M11		Friday	Quitting tips:	今次嘗試減煙/戒煙真係唔簡單，我哋知道你會努力去做架！
			Social	所以都應該話俾屋企人同朋友知，佢哋都會認可你嘅努力，支持你！
			support
	5th week
M12		Monday	Encouragement	戒煙永遠唔怕遲，早一日戒，自己同身邊嘅人受益多一日! 所以開始咗就唔好半途而廢架！
			Interaction	歡迎你隨時問有關減煙/戒煙嘅問題, 又或者分享你嘅進度。我地會一路支持你!
				https://www.youtube.com/watch?v=YinmN_Qv7HA
M13		Wednesday	Quitting tips:	現階段係之前嘅科學研究中, 歸納咗3 個減煙方法:
			Reduction	1) 優先減最難戒果枝(例如: 早上一起身/ 飯後果枝)
				2) 優先減最易戒果枝先 (例如: 行返屋企途中果枝)
				3) 減少食嘅頻率 (廷長煙與煙之間嘅時間)
M14		Friday	Quitting tips:	係你努力減煙/戒煙期間，可能會有人遞煙俾你或者叫你食煙。
			Peer	你可以話「呢排唔係好舒服，唔食住喇。」或者堅定say no來拒絕：「係friend就唔好叫我食喇！」
	6th week
M15		Monday	Withdrawal	係減煙/戒煙嘅過程中, 體內尼古丁嘅減少可能會引起退癮症狀, 例如情緒不穩、咳嗽、口乾等。
			Symptoms	不過放心! 呢啲症狀隨住身體適應會慢慢消失, 完全唔食約兩三個星期就會冇事架喇! 加油呀!
M16		Wednesday	Referral	減煙/戒煙真係唔容易，但係你每嘗試多一次，成功嘅機會就多一次！有人幫手成功機會會再大啲！	Change according to referral status
				上次你話預約咗東華，你有冇去啊？	If already booked
				or
				減煙/戒煙真係唔容易，但係你每嘗試多一次，成功嘅機會就多一次！有人幫手成功機會會再大啲！	Change according to referral status
				上次你話東華冇聯絡你，我哋有幫你跟進，果邊有冇再打俾你啊？	If no contact from SC provider
				or
				減煙/戒煙真係唔容易，但係你每嘗試多一次，成功嘅機會就多一次！有人幫手成功機會會再大啲！	For HA clinics
				你有冇再去見姑娘或者醫生攞藥啊？	If already used
				or
				減煙/戒煙真係唔容易，但係你每嘗試多一次，成功嘅機會就多一次！有人幫手成功機會會再大啲！	For HA clinics
				之前我哋幫你睇過都有戒煙診所就脚，你有冇去見姑娘或者醫生攞藥啊？	If not used
				or
				減煙/戒煙真係唔容易，但係你每嘗試多一次，成功嘅機會就多一次！如果有人幫手成功機會會再大啲！	For no referral since baseline
				我哋可以幫你轉介去幾種唔同嘅免費戒煙服務，佢哋嘅方法都係經科學研究證實有效嘅，不妨試下喔！
M17		Friday	Quitting tips:	好多人慣左瞓醒後、飯後或者上班小休等嘅時間食煙, 唔食就會周身唔自在咁。唔知你有冇類似嘅情況呢?
			Break habit	你可以試下飲杯水、洗個面或者食香口膠黎面對呢啲心癮。最緊要係諗返自己唔想食返嘅原動力!
				控制權掌握在你手! 加油!
	7th week
M18		Tuesday	Encouragement	有一半嘅人唔食7日就可以成功戒甩!
				如果你嘗試緊，要相信自己可以做到, 唔好放棄呀!
				https://www.youtube.com/watch?v=fwL0zWjjToI
	8th week
M19		Tuesday	Quitting tips:	好多時心癮净係持續幾分鐘。	Change according to B6
			Craving	只要諗返想自己同埋屋企人健康d呢個唔想食返嘅原動力, 再用一個淡定嘅態度去面對心癮: 由得佢自己來, 自己走, 就可以控制自己唔食架喇! 加油!
				or
				好多時心癮净係持續幾分鐘。	Unknown motivation
				只要先諗返唔想食返嘅原因, 再用一個淡定嘅態度去面對心癮: 由得佢自己來, 自己走, 就可以控制自己唔食架喇! 加油!
	9th week
M20		Wednesday	Referral	減煙/戒煙真係唔容易！你有用東華嘅服務，睇得出真係好努力想戒煙！	Change according to referral status
				記得要繼續去呀，加油！	If already used (including HA clinics)
				or
				減煙/戒煙真係唔容易！你之前話想試下東華嘅服務，睇得出真係好有心想戒煙！	Change according to referral status
				東華有冇聯絡你？你有冇去過呀？	If no contact from SC provider
				or
				減煙/戒煙真係唔容易！你之前話想試下去戒煙診所，睇得出真係好有心想戒煙！	For HA clinics
				你有冇去見姑娘或者醫生攞藥啊？	If not used
				or
				唔同嘅戒煙方法適合唔同嘅人，靠自己就做到真係好犀利！但係如果覺得唔係好有效，不妨試下針灸、戒煙藥等去輔助。	For no referral since baseline
				歡迎你同我地傾下, 我哋可以幫你安排轉介。加油!
	10th week
M21		Wednesday	Proximal	戒咗之後身體會健康返之餘, 仲可以慳到好多錢, 可以買野奬勵自己, 又可以買禮物俾身邊嘅人。
			benefits	身上無咗陣煙味, 容光煥發, 仲可以建立返更好嘅形象添!
	11th week
M22		Thursday	Quitting tips:	其實有心癮係好平常。可以等心癮自己來, 又俾佢自然咁走。
			Craving	最緊要係緊諗返減煙/戒煙嘅原因!⁠⁠⁠⁠
				將個原因記起心! 時刻提醒自己! 你就有能力為自己/身邊嘅人做個最好嘅選擇!
	12th week
M23		Thurrsday	Increase	呢段時間我地陸續咁聽到好多好消息，有人話我地知已經開始完全唔食，有人已經食少咗好多。唔知你嘅進度點呢？可以同我地分享下架。
			interaction
	13th week
M24		Friday	Referral	無論自行戒煙, 或利用不同機構提供嘅戒煙服務, 最緊要係多多提醒自己心底最重視嘅野, 你唔想再食煙嘅原動力!
			Increase	如果有需要, 歡迎你同我地傾下, 揾出最合適你嘅戒煙方法，我哋可以幫你安排轉介。加油!
			Interaction	提提你，距離結束WhatsApp戒煙輔導仲有一星期。
	14th week
M25		Friday	Ending	WhatsApp 戒煙輔導即將完結, 好開心呢三個月嘅時間能夠陪伴你踏出無煙生活第一步！
			FU reminder	我哋嘅輔導員會打電話關心你嘅情況。希望聽到你減左或者已經完全戒咗嘅好消息！
				感謝你嘅支持同參與！

## Sheet: Eng-Regular (in 30 days) 
Message No.	No. of weeks	Days in a week	Objectives	Messages	Remark
	1st week
M0			Welcoming	Hello, I am a counsellor from the School of Nursing, HKU. We met in the Domain mall in Yau Tong last week, when I invited you to join our smoking cessation study.
				Thank you for accepting our invitation to join the smoking cessation project. From now on, we will send some information about reduction or cessation of smoking to you. We will also get to know more about your experience of smoking cessation, and give you assistance and support so that you can achieve the goal of smoking reduction or cessation.
				You are welcomed to ask us questions related to smoking cessation at any time! We will answer your questions as soon as possible in the morning or afternoon, from Monday to Friday.
	2nd week
M1		Monday	Motivation	You try to stop or reduce smoking because you want yourself and your family to be healthier, right? You can think about this more often to keep you motivated, which can really increase the chance of successful smoking cessation. Fighting!	Change according to B6
				or
				Think about the important things in your life, such as your family members' health, family relationship and financial situation, then turn them into the motivation to stop smoking.	Unknown motivation
				You can share with us the reason why you don't like smoking anymore in order to enhance your determination!
M2		Wednesday	Planning	Previously, you said you wanted to achieve smoking reduction/cessation in 1 month. In order to succeed, making a practical plan is essential!
				How about telling us how you are going to achieve the goal. Let's see if you want to gradually reduce cigarette consumption or stop smoking in one go.
M3		Friday	Alternative	Hongkongers always have a busy and stressful life. We understand that you want to relax by smoking, but it is actually ineffective and harmful to you.	If C1 is 3,4,5,7,,10,11,12,14
			solution	There are many other solutions which are effective and beneficial to your body. Welcome to share with us the reasons why you are smoking so that we can find out other solutions together!
			to reasons	or
			for smoking	Hongkongers always have a busy and stressful life. Having some bad habits is common，especially when your friends have them too.	If C1 is 1,2,6,8,9,13
				Changing bad habits is not hard actually because we can replace them with healthier ones. Welcome to share with us the reasons why you are smoking so that we can find out other solutions together!
	3rd week
M4		Monday	Proximal	Once you stop smoking for 1 day, your blood pressure, heart rate and blood carbon monoxide concentration will return to normal；When you quit for 2 days, your smell and taste will start to recover；If you can refrain from smoking for 3 days, your lung function will improve by 10%.
			benefits	Therefore, not smoking for a few days can bring you many benefits. Don't give up!
M5		Wednesday	Decision	There is a little test for you to clearly think about why you are quitting smoking.
			Balance	Welcome to share your answer with us.
M6		Friday	Referral	Quitting smoking is not easy. It is very good already when you would like to try. If there is someone to support you, it will become easier.	Change according to referral status
				We referred you to TW before. Did they contact you?
				or
				Quitting smoking is not easy. It is very good already when you would like to try. If there is someone to support you, it will become easier.	For HA clinics
				We have previously found some smoking cessation clinics that are convenient for you. Did you go to consult the nurse or doctor for medications?
				or
				Quitting smoking is not easy. It is very good already when you would like to try. If there is someone to support you, it will become easier.	For no referral at baseline
				We can refer you to various free smoking cessation services, which are scientifically proven to be useful in smoking cessation. Don't hesitate to try!
	4th week
M7		Monday	Quit date	You have said that you are going to reduce or stop smoking in this week. Don't give up and try to finish this goal!
			Reminder
M8		Tuesday	Motivation	You try to stop or reduce smoking because you want yourself and your family to be healthier, right? You can think about this more often to keep you motivated, which can really increase the chance of successful smoking cessation. Fighting!	Change according to B6
				or
				Think about the important things in your life, such as your family members' health, family relationship and financial situation, then turn them into the motivation to stop smoking.	Unknown motivation
				You can share with us the reason why you don't like smoking anymore in order to enhance your determination!
M9		Wednesday	Quitting tips:	At the meantime, you can try to adopt a healthier lifestyle, like exercising more and eating more fruits. These will help you stop smoking.
			Healthier	Avoid contact with things that will trigger your wish to smoke. Avoiding alcohol, coffee or tea is helpful too. Add oil!
			Life style
M10		Thursday	Withdrawal	In the process of smoking reduction or cessation, you may experience withdrawal symptoms such as headache, malaise and trouble concentrating.
			Symptoms	Although these are normal presentations, you may feel unwell. However, thinking in another way, these are signs that your body is returning to normal, which is definitely a good news!
				These symptoms will subside soon, so don't give up! We will keep cheering you up!
				https://www.youtube.com/watch?v=o8U5TOuMvNo
M11		Friday	Quitting tips:	We know that it is not an easy task to reduce or quit smoking, but we believe that you will try your best to do it!
			Social	You should let your friends and family know this as they will surely approve your effort and support you!
			support
	5th week
M12		Monday	Encouragement	Smoking cessation is never late. The earlier you quit, the more benefits your family and friends have. Don't give up midway if you have started!
			Interaction	Welcome to ask us any questions about smoking cessation or share your progress with us. We will support you all the way!
				https://www.youtube.com/watch?v=YinmN_Qv7HA
M13		Wednesday	Quitting tips:	In the current scientific research, we have come up with 3 ways of smoking cessation:
			Reduction	1) Refrain from smoking at times when you want to smoke the most(e.g. when you wake up/after meals)
				2) Refrain from smoking at times when you want to smoke the least(e.g. when you are walking home)
				3) Reduce the smoking frequency(Lengthen the time between two smoking)
M14		Friday	Quitting tips:	When you are trying hard to stop smoking, some people may give you cigarette or ask you to smoke one.
			Peer	You can say,'I am not feeling well, so I am not going to smoke now.' OR you can show your strong rejection,'Don't ask me to consume cigarette anymore if you are still my friend!'
	6th week
M15		Monday	Withdrawal	In the process of quitting smoking, the decrease of nicotine in blood may cause withdrawal symptoms, like fluctuating emotions, coughing or mouth dryness, etc.
			Symptoms	Don't worry! These symptoms will gradually subside when your body adapts to the change. The symptoms usually disappear in 2-3 weeks. Add oil!
M16		Wednesday	Referral	Smoking cessation is definitely not easy but when you try once more, you have one more opportunity to succeed. Having supporters increases your chance of success more!	Change according to referral status
				You said you booked appointment in TW last time. Did you go?	If already booked
				or
				Smoking cessation is definitely not easy but when you try once more, you have one more opportunity to succeed. Having supporters increases your chance of success more!	Change according to referral status
				Last time you said that TW didn't contact you, so we have done a follow-up. Did they call you?	If no contact from SC provider
				or
				Smoking cessation is definitely not easy but when you try once more, you have one more opportunity to succeed. Having supporters increases your chance of success more!	For HA clinics
				Have you seen the nurse or doctor again to get medications?	If already used
				or
				Smoking cessation is definitely not easy but when you try once more, you have one more opportunity to succeed. Having supporters increases your chance of success more!	For HA clinics
				We have previously found some smoking cessation clinics that are convenient for you. Did you go to consult the nurse or doctor for medications?	If not used
				or
				Smoking cessation is definitely not easy but when you try once more, you have one more opportunity to succeed. Having supporters increases your chance of success more!	For no referral since baseline
				We can refer you to various free smoking cessation services, which are scientifically proven to be useful in smoking cessation. Don't hesitate to try!
M17		Friday	Quitting tips:	Many people are used to smoking after waking up, after meals or during breaks. They will feel discomfort if they don't smoke. Have you ever encounter similar situations?
			Break habit	You can try to drink a cup of water, wash your face or take a chewing gum to tackle the craving. The most important thing is to recall the motivation of stopping smoking.
				You have the ability to control yourself! Fighting!
	7th week
M18		Tuesday	Encouragement	50% of people succeeded in smoking cessation after quitting smoking for 7 days.
				If you are trying, you should believe that you can do it. Don't give up!
				https://www.youtube.com/watch?v=fwL0zWjjToI
	8th week
M19		Tuesday	Quitting tips:	Usually the craving lasts for a few minutes only.	Change according to B6
			Craving	At these moments, you can recall the reasons why you want to quit smoking such as your health or your family's health. Treat the craving calmly and let it disappear naturally. Then you will be able to stop yourself from smoking! Fighting!
				or
				Usually the craving lasts for a few minutes only.	Unknown motivation
				At these moments, you can recall the reasons why you want to quit smoking. Treat the craving calmly and let it disappear naturally. Then you will be able to stop yourself from smoking! Fighting!
	9th week
M20		Wednesday	Referral	It is really difficult to quit smoking. We know that you are truly trying hard to stop smoking since you are using the service provided by TW.	Change according to referral status
				Remember to keep going. Add oil!	If already used (including HA clinics)
				or
				It is really difficult to quit smoking. We know that you are truly trying hard to stop smoking since you said you would like to try the TW service.	Change according to referral status
				Did TW contact you? Have you ever gone?	If no contact from SC provider
				or
				It is really difficult to quit smoking. We know that you are truly trying hard to stop smoking since you said you would like to go to smoking cessation clinic.	For HA clinics
				Did you go to consult the nurse or doctor for medications?	If not used
				or
				Different methods of smoking cessation suit different people. It's really impressive that you accomplished it by yourself. However, if you think the progress is not good, you may try acupuncture or medications to assist you.	For no referral since baseline
				Welcome to talk to us. We can refer you to specialized clinics. Don't give up!
	10th week
M21		Wednesday	Proximal	After you stop smoking, you can not only have a healthier body, but also save a lot of money. You can use the money saved to buy presents for yourself or the people around you.
			benefits	Without the smell of tobacco, you can build up a better image too!
	11th week
M22		Thursday	Quitting tips:	It's normal that you will crave for cigarette sometimes. You can let it go away naturally.
			Craving	Think about the reasons why you want to quit smoking!
				Keep it in mind and remind yourself all the time! Then you will be able to make the best decision for yourself and your family/friends.
	12th week
M23		Thurrsday	Increase	We have been receiving many updates recently. Some said they have completely stopped smoking and some have reduced the amount of cigarette consumption. How is your progress? Welcome to share with us.
			interaction
	13th week
M24		Friday	Referral	No matter how you quitted smoking. It is important to remember the reasons why you
			Increase	If you need, feel free to chat with us so that we can find a way that suits you the most. We can refer you to the specialized clinics too. Add oil!
			Interaction	A kind reminder that there is only 1 week left before the end of the smoking cessation counselling.
	14th week
M25		Friday	Ending	WhatsApp smoking cessation counselling is about to end. It's happy for me to accompnay you for 3 months and help you begin your life without cigarette.
			FU reminder	Our counsellor will give you phone call to know more about your current conditions. Hope you have already reduced or even stopped smoking!
				Thank you for your support and participation!

## Sheet: Regular (in 60 days-undecide)
Message No.	No. of weeks	Days in a week	Objectives	Messages	Remark
	1st week
M0			Welcoming	你好, 我係香港大學護理學院嘅輔導員， 我哋上周末曾經係油塘大本型見過，邀請你參加我哋嘅戒煙服務研究！
				好多謝你同意參與我哋嘅研究！跟住落來呢段時間，我哋會send啲有關減煙/戒煙嘅小資訊俾你，了解呢段時間裏面你減煙/戒煙的經歷，支持同幫助你達成減煙/戒煙的目標。
				歡迎你隨時問我哋有關減煙/戒煙嘅問題, 我哋會係星期1至5, 上午或下午時段內盡快回覆!
	2nd week
M1			Motivation	提提你，今次減煙/戒煙係想自己同埋屋企人健康d, 要多d諗翻呢個原動力，咁様更容易成功。加油呀！	Change according to B6
				or
				要認清自己心底裡重要既野, 可能有關個人或家人健康、關係、財政等等, 比依樣野成為你減煙/戒煙嘅原動力!	Unknown motivation
				你都可以同我哋分享下有咩原因令你唔想食煙, 加強自己嘅決心!
	3rd week
M2			Decision	有個小測試可以幫你諗得更清楚點解要減煙/戒煙.
			Balance	歡迎你做完之後同我哋分享你嘅答案！
	4th week
M3			Planning	你之前話過想2個月之内做到減煙/戒煙，想成功其實計劃好重要嘅！	For quitting in 60 days
				不妨同我哋傾下你諗住點樣做，睇下係set幾個目標逐漸食少啲定係prepare好到時一take過減煙/戒煙。
				or
				想成功減煙/戒煙，其實計劃好重要嘅！	For undecided participants
				不妨同我哋傾下你諗住點樣做，睇下係set幾個目標逐漸食少啲定係prepare好到時一take過減煙/戒煙。
	5th week
M4			Proximal	其實只要唔食1日，血壓、心跳、同血液中的一氧化碳含量就能夠回復到正常水平；唔食2日, 味覺同嗅覺就會開始恢復；唔食3日,肺功能已經可以增加返一成!
			benefits	所以唔食幾日已經可以為身體帶黎好多即時既好處! 您要加油呀!
	6th week
M5			Alternative	香港人生活忙碌，壓力又大，我哋都明白你想通過煙來舒緩下，但其實效果嘛嘛哋，對身體又唔好。	If C1 is 3,4,5,7,,10,11,12,14
			solution	其實有好多唔同解決方法嘅，既更加有效又對身體好，歡迎同我哋傾下宜家食煙對你有咩用，一齊揾下有咩其它方法可以幫到手
			to reasons	or
			for smoking	香港人生活忙碌，壓力又大，有啲嗜好都好common，特別係身邊朋友都鈡意或者match返其他習慣。	If C1 is 1,2,6,8,9,13
				但其實嗜好，習慣要改變都唔難嘅，可以用啲更健康嘅來替代嘅。歡迎同我哋傾下點解有食煙嘅習慣，一齊揾下有咩其它方法可以替代。
	7th week
M6		Monday	Referral	減煙/戒煙真係唔容易，你肯去嘗試已經好好啦！有人幫手成功機會會再大啲！	Change according to referral status
				之前我哋幫你轉介咗去東華，佢地有冇聯絡你啊？
				or
				減煙/戒煙真係唔容易，你肯去嘗試已經好好啦！有人幫手成功機會會再大啲！	For HA clinics
				之前我哋幫你睇過都有戒煙診所就脚，你有冇去見姑娘或者醫生攞藥啊？
				or
				減煙/戒煙真係唔容易，你肯去嘗試已經好好啦！如果有人幫手成功機會會再大啲！	For no referral at baseline
				我哋可以幫你轉介去幾種唔同嘅免費戒煙服務，佢哋嘅方法都係經科學研究證實有效嘅，不妨試下喔！
M7		Wednesday	Quitting tips:	嘗試減煙/戒煙真係唔簡單，我哋知道你會努力去做架！
			Social	所以都應該話俾屋企人同朋友知，佢哋都會認可你嘅努力，支持你！
			support
M8		Friday	Proximal	戒咗之後身體會健康返之餘, 仲可以慳到好多錢, 可以買野奬勵自己, 又可以買禮物俾身邊嘅人。
			benefits	身上無咗陣煙味, 容光煥發, 仲可以建立返更好嘅形象添!
	8rd week
M9		Monday	Motivation	今次減煙/戒煙係想自己同埋屋企人健康d, 要多d諗翻呢個原動力，咁様更容易成功。加油呀！	Change according to B6
				or
				要認清自己心底裡重要既野, 可能有關個人或家人健康、關係、財政等等, 比依樣野成為你減煙/戒煙嘅原動力!	Unknown motivation
				你都可以同我哋分享下有咩原因令你唔想食煙, 加強自己嘅決心!
M10		Wednesday	Referral	無論自行戒煙, 或利用不同機構提供嘅戒煙服務, 最緊要係多多提醒自己心底最重視嘅野, 你唔想再食煙嘅原動力!
			Increase	如果有需要, 歡迎你同我地傾下, 揾出最合適你嘅戒煙方法，我哋可以幫你安排轉介。加油!
			Interaction
M11		Friday	Encouragement	科學研究顯示，有一半嘅人唔食7日就可以成功戒甩!
				不如快啲開始試下喇，要相信自己可以做到呀!
				https://www.youtube.com/watch?v=fwL0zWjjToI
	9th week
M12		Monday	Quit date	提提你，之前你話過今個星期要減煙/戒煙，真係要俾個機會自己去做到啦！
			Reminder
M13		Tuesday	Quitting tips:	係減煙/戒煙嘅同時都可以試下更健康嘅生活方式，好似做運動同食多啲蔬果，會有助減煙/戒煙。
			Healthier	減少接觸會引發心癮既事物, 如避免飲酒，咖啡，濃茶都有幫助架! 加油!
			Life style
M14		Wednesday	Withdrawal	係減煙/戒煙既過程中, 可能會出現頭痛、疲倦、難以集中精神等等既退癮症狀。
			Symptoms	呢啲正常反應可能會令您你感到不適, 但從另一個角度睇其實係好事黎架！即身體知道要調節, 係身體機能回復嘅現象！
				啲症狀好快就會消失, 所以千其唔好放棄呀! 我哋會繼續為你打氣!
				https://www.youtube.com/watch?v=o8U5TOuMvNo
M15		Thursday	Referral	減煙/戒煙真係唔容易，但係你每嘗試多一次，成功嘅機會就多一次！有人幫手成功機會會再大啲！	Change according to referral status
				上次你話預約咗東華，你有冇去啊？	If already booked
				or
				減煙/戒煙真係唔容易，但係你每嘗試多一次，成功嘅機會就多一次！有人幫手成功機會會再大啲！	Change according to referral status
				上次你話東華冇聯絡你，我哋有幫你跟進，果邊有冇再打俾你啊？	If no contact from SC provider
				or
				減煙/戒煙真係唔容易，但係你每嘗試多一次，成功嘅機會就多一次！有人幫手成功機會會再大啲！	For HA clinics
				你有冇再去見姑娘或者醫生攞藥啊？	If already used
				or
				減煙/戒煙真係唔容易，但係你每嘗試多一次，成功嘅機會就多一次！有人幫手成功機會會再大啲！	For HA clinics
				之前我哋幫你睇過都有戒煙診所就脚，你有冇去見姑娘或者醫生攞藥啊？	If not used
				or
				減煙/戒煙真係唔容易，但係你每嘗試多一次，成功嘅機會就多一次！如果有人幫手成功機會會再大啲！	For no referral since baseline
				我哋可以幫你轉介去幾種唔同嘅免費戒煙服務，佢哋嘅方法都係經科學研究證實有效嘅，不妨試下喔！
M16		Fridays	Quitting tips:	好多時心癮净係持續幾分鐘。	Change according to B6
			Craving	只要諗返想自己同埋屋企人健康d呢個唔想食返嘅原動力, 再用一個淡定嘅態度去面對心癮: 由得佢自己來, 自己走, 就可以控制自己唔食架喇! 加油!
				or
				好多時心癮净係持續幾分鐘。	Unknown motivation
				只要先諗返唔想食返嘅原因, 再用一個淡定嘅態度去面對心癮: 由得佢自己來, 自己走, 就可以控制自己唔食架喇! 加油!
	10th week
M17		Monday	Encouragement	戒煙永遠唔怕遲，早一日戒，自己同身邊嘅人受益多一日! 所以開始咗就唔好半途而廢架！
			Interaction	歡迎你隨時問有關減煙/戒煙嘅問題, 又或者分享你嘅進度。我地會一路支持你!
				https://www.youtube.com/watch?v=YinmN_Qv7HA
M18		Wednesday	Quitting tips:	現階段係之前嘅科學研究中, 歸納咗3 個減煙方法:
			Reduction	1) 優先減最難戒果枝(例如: 早上一起身/ 飯後果枝)
				2) 優先減最易戒果枝先 (例如: 行返屋企途中果枝)
				3) 減少食嘅頻率 (廷長煙與煙之間嘅時間)
M19		Friday	Quitting tips:	係你努力減煙/戒煙期間，可能會有人遞煙俾你或者叫你食煙。
			Peer	你可以話「呢排唔係好舒服，唔食住喇。」或者堅定say no來拒絕：「係friend就唔好叫我食喇！」
	11th week
M20		Monday	Withdrawal	係減煙/戒煙嘅過程中, 體內尼古丁嘅減少可能會引起退癮症狀, 例如情緒不穩、咳嗽、口乾等。
			Symptoms	不過放心! 呢啲症狀隨住身體適應會慢慢消失, 完全唔食約兩三個星期就會冇事架喇! 加油呀!
M21		Wednesday	Quitting tips:	好多人慣左瞓醒後、飯後或者上班小休等嘅時間食煙, 唔食就會周身唔自在咁。唔知你有冇類似嘅情況呢?
			Break habit	你可以試下飲杯水、洗個面或者食香口膠黎面對呢啲心癮。最緊要係諗返自己唔想食返嘅原動力!
				控制權掌握在你手! 加油!
M22		Friday	Referral	減煙/戒煙真係唔容易！你有用東華嘅服務，睇得出真係好努力想戒煙！	Change according to referral status
				記得要繼續去呀，加油！	If already used (including HA clinics)
				or
				減煙/戒煙真係唔容易！你之前話想試下東華嘅服務，睇得出真係好有心想戒煙！	Change according to referral status
				東華有冇聯絡你？你有冇去過呀？	If no contact from SC provider
				or
				減煙/戒煙真係唔容易！你之前話想試下去戒煙診所，睇得出真係好有心想戒煙！	For HA clinics
				你有冇去見姑娘或者醫生攞藥啊？	If not used
				or
				唔同嘅戒煙方法適合唔同嘅人，靠自己就做到真係好犀利！但係如果覺得唔係好有效，不妨試下針灸、戒煙藥等去輔助。	For no referral since baseline
				歡迎你同我地傾下, 我哋可以幫你安排轉介。加油!
	12th week
M23		Thursday	Quitting tips:	其實有心癮係好平常。可以等心癮自己來, 又俾佢自然咁走。
			Craving	最緊要係緊諗返減煙/戒煙嘅原因!⁠⁠⁠⁠
				將個原因記起心! 時刻提醒自己! 你就有能力為自己/身邊嘅人做個最好嘅選擇!
	13th week
M24		Wednesday	Increase	呢段時間我地陸續咁聽到好多好消息，有人話我地知已經開始完全唔食，有人已經食少咗好多。唔知你嘅進度點呢？可以同我地分享下架。
			interaction	提提你，距離結束WhatsApp戒煙輔導仲有一星期。
	14th week
M25		Tuesday	Ending	WhatsApp 戒煙輔導即將完結, 好開心呢三個月嘅時間能夠陪伴你踏出無煙生活第一步！
			FU reminder	我哋嘅輔導員會打電話關心你嘅情況。希望聽到你減左或者已經完全戒咗嘅好消息！
				感謝你嘅支持同參與！

## Sheet: Eng-Regular (in 60 days-undeci)
Message No.	No. of weeks	Days in a week	Objectives	Messages	Remark
	1st week
M0			Welcoming	Hello, I am a counsellor from the School of Nursing, HKU. We met in the Domain mall in Yau Tong last week, when I invited you to join our smoking cessation study.
				Thank you for accepting our invitation to join the smoking cessation project. From now on, we will send some information about reduction or cessation of smoking to you. We will also get to know more about your experience of smoking cessation, and give you assistance and support so that you can achieve the goal of smoking reduction or cessation.
				You are welcomed to ask us questions related to smoking cessation at any time! We will answer your questions as soon as possible in the morning or afternoon, from Monday to Friday.
	2nd week
M1			Motivation	You try to stop or reduce smoking because you want yourself and your family to be healthier, right? You can think about this more often to keep you motivated, which can really increase the chance of successful smoking cessation. Fighting!	Change according to B6
				or
				Think about the important things in your life, such as your family members' health, family relationship and financial situation, then turn them into the motivation to stop smoking.	Unknown motivation
				You can share with us the reason why you don't like smoking anymore in order to enhance your determination!
	3rd week
M2			Decision	There is a little test for you to clearly think about why you are quitting smoking.
			Balance	Welcome to share your answer with us.
	4th week
M3			Planning	Previously, you said you wanted to achieve smoking reduction/cessation in 2 months. In order to succeed, making a practical plan is essential!	For quitting in 60 days
				How about telling us how you are going to achieve the goal. Let's see if you want to gradually reduce cigarette consumption or stop smoking in one go.
				or
				Planning is actually essential for a successful smoking cessation.	For undecided participants
				How about telling us how you are going to achieve the goal. Let's see if you want to gradually reduce cigarette consumption or stop smoking in one go.
	5th week
M4			Proximal	Once you stop smoking for 1 day, your blood pressure, heart rate and blood carbon monoxide concentration will return to normal；When you quit for 2 days, your smell and taste will start to recover；If you can refrain from smoking for 3 days, your lung function will improve by 10%.
			benefits	Therefore, not smoking for a few days can bring you many benefits. Don't give up!
	6th week
M5			Alternative	Hongkongers always have a busy and stressful life. We understand that you want to relax by smoking, but it is actually ineffective and harmful to you.	If C1 is 3,4,5,7,,10,11,12,14
			solution	There are many other solutions which are effective and beneficial to your body. Welcome to share with us the reasons why you are smoking so that we can find out other solutions together!
			to reasons	or
			for smoking	Hongkongers always have a busy and stressful life. Having some bad habits is common，especially when your friends have them too.	If C1 is 1,2,6,8,9,13
				Changing bad habits is not hard actually because we can replace them with healthier ones. Welcome to share with us the reasons why you are smoking so that we can find out other solutions together!
	7th week
M6		Monday	Referral	Quitting smoking is not easy. It is very good already when you would like to try. If there is someone to support you, it will become easier.	Change according to referral status
				We referred you to TW before. Did they contact you?
				or
				Quitting smoking is not easy. It is very good already when you would like to try. If there is someone to support you, it will become easier.	For HA clinics
				We have previously found some smoking cessation clinics that are convenient for you. Did you go to consult the nurse or doctor for medications?
				or
				Quitting smoking is not easy. It is very good already when you would like to try. If there is someone to support you, it will become easier.	For no referral at baseline
				We can refer you to various free smoking cessation services, which are scientifically proven to be useful in smoking cessation. Don't hesitate to try!
M7		Wednesday	Quitting tips:	We know that it is not an easy task to reduce or quit smoking, but we believe that you will try your best to do it!
			Social	You should let your friends and family know this as they will surely approve your effort and support you!
			support
M8		Friday	Proximal	After you stop smoking, you can not only have a healthier body, but also save a lot of money. You can use the money saved to buy presents for yourself or the people around you.
			benefits	Without the smell of tobacco, you can build up a better image too!
	8rd week
M9		Monday	Motivation	You try to stop or reduce smoking because you want yourself and your family to be healthier, right? You can think about this more often to keep you motivated, which can really increase the chance of successful smoking cessation. Fighting!	Change according to B6
				or
				Think about the important things in your life, such as your family members' health, family relationship and financial situation, then turn them into the motivation to stop smoking.	Unknown motivation
				You can share with us the reason why you don't like smoking anymore in order to enhance your determination!
M10		Wednesday	Referral	No matter how you quitted smoking. It is important to remember the reasons why you
			Increase	If you need, feel free to chat with us so that we can find a way that suits you the most. We can refer you to the specialized clinics too. Add oil!
			Interaction
M11		Friday	Encouragement	Scientific study shows that 50% of people can quit smoking successfully after not smoking for 7 days.
				How about starting now? You should believe that you can do it!
				https://www.youtube.com/watch?v=fwL0zWjjToI
	9th week
M12		Monday	Quit date	You have said that you are going to reduce or stop smoking in this week. Don't give up and try to finish this goal!
			Reminder
M13		Tuesday	Quitting tips:	At the meantime, you can try to adopt a healthier lifestyle, like exercising more and eating more fruits. These will help you stop smoking.
			Healthier	Avoid contact with things that will trigger your wish to smoke. Avoiding alcohol, coffee or tea is helpful too. Add oil!
			Life style
M14		Wednesday	Withdrawal	In the process of smoking reduction or cessation, you may experience withdrawal symptoms such as headache, malaise and trouble concentrating.
			Symptoms	Although these are normal presentations, you may feel unwell. However, thinking in another way, these are signs that your body is returning to normal, which is definitely a good news!
				These symptoms will subside soon, so don't give up! We will keep cheering you up!
				https://www.youtube.com/watch?v=o8U5TOuMvNo
M15		Thursday	Referral	Smoking cessation is definitely not easy but when you try once more, you have one more opportunity to succeed. Having supporters increases your chance of success more!	Change according to referral status
				You said you booked appointment in TW last time. Did you go?	If already booked
				or
				Smoking cessation is definitely not easy but when you try once more, you have one more opportunity to succeed. Having supporters increases your chance of success more!	Change according to referral status
				Last time you said that TW didn't contact you, so we have done a follow-up. Did they call you?	If no contact from SC provider
				or
				Smoking cessation is definitely not easy but when you try once more, you have one more opportunity to succeed. Having supporters increases your chance of success more!	For HA clinics
				Have you seen the nurse or doctor again to get medications?	If already used
				or
				Smoking cessation is definitely not easy but when you try once more, you have one more opportunity to succeed. Having supporters increases your chance of success more!	For HA clinics
				We have previously found some smoking cessation clinics that are convenient for you. Did you go to consult the nurse or doctor for medications?	If not used
				or
				Smoking cessation is definitely not easy but when you try once more, you have one more opportunity to succeed. Having supporters increases your chance of success more!	For no referral since baseline
				We can refer you to various free smoking cessation services, which are scientifically proven to be useful in smoking cessation. Don't hesitate to try!
M16		Fridays	Quitting tips:	Usually the craving lasts for a few minutes only.	Change according to B6
			Craving	At these moments, you can recall the reasons why you want to quit smoking such as your health or your family's health. Treat the craving calmly and let it disappear naturally. Then you will be able to stop yourself from smoking! Fighting!
				or
				Usually the craving lasts for a few minutes only.	Unknown motivation
				At these moments, you can recall the reasons why you want to quit smoking. Treat the craving calmly and let it disappear naturally. Then you will be able to stop yourself from smoking! Fighting!
	10th week
M17		Monday	Encouragement	Smoking cessation is never late. The earlier you quit, the more benefits your family and friends have. Don't give up midway if you have started!
			Interaction	Welcome to ask us any questions about smoking cessation or share your progress with us. We will support you all the way!
				https://www.youtube.com/watch?v=YinmN_Qv7HA
M18		Wednesday	Quitting tips:	In the current scientific research, we have come up with 3 ways of smoking cessation:
			Reduction	1) Refrain from smoking at times when you want to smoke the most(e.g. when you wake up/after meals)
				2) Refrain from smoking at times when you want to smoke the least(e.g. when you are walking home)
				3) Reduce the smoking frequency(Lengthen the time between two smoking)
M19		Friday	Quitting tips:	When you are trying hard to stop smoking, some people may give you cigarette or ask you to smoke one.
			Peer	You can say,'I am not feeling well, so I am not going to smoke now.' OR you can show your strong rejection,'Don't ask me to consume cigarette anymore if you are still my friend!'
	11th week
M20		Monday	Withdrawal	In the process of quitting smoking, the decrease of nicotine in blood may cause withdrawal symptoms, like fluctuating emotions, coughing or mouth dryness, etc.
			Symptoms	Don't worry! These symptoms will gradually subside when your body adapts to the change. The symptoms usually disappear in 2-3 weeks. Add oil!
M21		Wednesday	Quitting tips:	Many people are used to smoking after waking up, after meals or during breaks. They will feel discomfort if they don't smoke. Have you ever encounter similar situations?
			Break habit	You can try to drink a cup of water, wash your face or take a chewing gum to tackle the craving. The most important thing is to recall the motivation of stopping smoking.
				You have the ability to control yourself! Fighting!
M22		Friday	Referral	It is really difficult to quit smoking. We know that you are truly trying hard to stop smoking since you are using the service provided by TW.	Change according to referral status
				Remember to keep going. Add oil!	If already used (including HA clinics)
				or
				It is really difficult to quit smoking. We know that you are truly trying hard to stop smoking since you said you would like to try the TW service.	Change according to referral status
				Did TW contact you? Have you ever gone?	If no contact from SC provider
				or
				It is really difficult to quit smoking. We know that you are truly trying hard to stop smoking since you said you would like to go to smoking cessation clinic.	For HA clinics
				Did you go to consult the nurse or doctor for medications?	If not used
				or
				Different methods of smoking cessation suit different people. It's really impressive that you accomplished it by yourself. However, if you think the progress is not good, you may try acupuncture or medications to assist you.	For no referral since baseline
				Welcome to talk to us. We can refer you to specialized clinics. Don't give up!
	12th week
M23		Thursday	Quitting tips:	It's normal that you will crave for cigarette sometimes. You can let it go away naturally.
			Craving	Think about the reasons why you want to quit smoking!
				Keep it in mind and remind yourself all the time! Then you will be able to make the best decision for yourself and your family/friends.
	13th week
M24		Wednesday	Increase	We have been receiving many updates recently. Some said they have completely stopped smoking and some have reduced the amount of cigarette consumption. How is your progress? Welcome to share with us.
			interaction	A kind reminder that there is only 1 week left before the end of the smoking cessation counselling.
	14th week
M25		Tuesday	Ending	WhatsApp smoking cessation counselling is about to end. It's happy for me to accompnay you for 3 months and help you begin your life without cigarette.
			FU reminder	Our counsellor will give you phone call to know more about your current conditions. Hope you have already reduced or even stopped smoking!
				Thank you for your support and participation!

## Sheet: Codes for personalized messages
Coding of messages:
E.g.	7d-M2-B6(1/2)
	7d means using the set of messages for quitting in 7 days
	M2 refers to the repective message in this set
	B6(1/2) identifies personalization to the message by refering to the response in Baseline qns or information obtained during interaction
Personalization coding for motivation
B6(1/2)
Personalization coding for referral
TW
Pok Oi
YQL
HA
DH

## Sheet: Eng-Codes for personalized mess
Coding of messages:
E.g.	7d-M2-B6(1/2)
	7d means using the set of messages for quitting in 7 days
	M2 refers to the repective message in this set
	B6(1/2) identifies personalization to the message by refering to the response in Baseline qns or information obtained during interaction
Personalization coding for motivation
B6(1/2)
Personalization coding for referral
TW
Pok Oi
YQL
HA
DH

## Sheet: Relapse prevention
Replace messages on referral or how to quit
Message No.	Objectives	Messages
	Welcome	恭喜晒，戒咗煙都有一段時間喇!
		戒得越耐，食返煙嘅機會就越低。所以要堅持住，繼續努力，我哋支持你!
		如果遇到咩疑難，或者就算食番支煙，都可以係同我哋傾下。
	Strategy:	要維持唔食番煙嘅習慣，左個人嘅堅定意志好重要，同埋都可以使用戒煙藥物輔助。
	General	另外要建立健康嘅生活方式或者培養正面嘅思想、學習有效嘅情緒壓力處理技巧，食番嘅機會就更低喇。
	Strategy:	依家戒咗煙之後要好好咁enjoy新嘅生活。慳咗D錢可以買好多野，個人又free D。
	Benefits	個肺幾咁舒服，空氣香D，訓得好D，行步路都快D。
	Strategy:	當你個心想食時，試下同自己講，唔好再吸有毒的物質入自己身體，就可打消念頭。
	Harms	正如知道一d食物如果係有毐，你都唔會食啦.
	Strategy:	當你食完最後一啖煙，大腦的尼古丁受體會因為尼古丁減少而減少了多巴胺分泌，令到你有退癮徵狀。
	Withdrawal	不過呢類唔舒服會好快消失，大約2至3個星期就無事架喇!
		可以睇下呢段短片，台灣女星林依晨會教舒緩退癮徵狀嘅方法，希望幫到你啦!
		http://www.e-quit.org/video/video_list_inner.aspx?FId=131
	Strategy:	提提你，戒煙之後，身體嘅機能逐漸回復，味覺同嗅覺都得到改善。
	Weight	假如唔注意飲食，體重有所增加都不足為奇，所以戒煙同時都要保持均衡飲食同做適量運動。
	Management	呢個Website (http://www.e-quit.org/CustomPage/HtmlEditorPage.aspx?MId=572) 介紹左一D 戒煙餐單，可以參考下架!
	Strategy:	如果有偶然食番煙
	Relapse	1.即刻整熄手上支煙，雖然會內疚，但千萬唔好意志消沉呀
		2.提醒自己戒煙嘅原因，要從錯誤中學習，諗吓點解會偶吸。當下次遇到同一個情況，就要識正確處理啦！
	Strategy:	「成功只會留俾有準備嘅人」，
	Relapse	要清楚會引起自己食煙嘅情況，避免接觸你嘅食煙高危處境，諗定解決方法就好容易抗拒煙癮啦！
		如果有時食煙念頭會不知不覺出現，咁其實係習慣行為使大腦將食煙同某啲環境或人物等等串連起來所致，咁就要試下改變生活習慣便喇。

## Sheet: Eng-Relapse prevention
Replace messages on referral or how to quit
Message No.	Objectives	Messages
	Welcome	Congratulations! You have quitted smoking for a period of time.
		The longer you have stopped smoking for, the lower the chance of relapse. So don't give up! We support you!
		If you face any challenges or you have consumed one cigarette recently，do not hesitate to talk to us!
	Strategy:	In order to keep the habit of not smoking, in addition to your determination and persistence, quit-smoking medications can help too.
	General	Moreover, you should try to develop a healthy lifestyle and a positive mindset, and learn effective skills to deal with your stress/emotions，so as to further lower the chance of relapse.
	Strategy:	Enjoy your life after smoking cessation~The money you saved can be used to buy many things you like，you will feel more free than before too!
	Benefits	Your lung becomes healthier and air smells better. Not to mention that you can sleep better and walk faster!
	Strategy:	When you have a little thought of having cigarette again, try to tell yourself,'I shouldn't take in anymore toxic substances into my body!'
	Harms	Just like when you know that a food is toxic, you won't eat it anymore.
	Strategy:	Whenever you have the last sip of the cigarette, dopamine release from the brain will reduce due to the lowered concentration of nicotine, causing withdrawal symptoms.
	Withdrawal	You don't need to worry because these symptoms will subside soon. You will be alright in about 2-3 weeks.
		You can watch the following video in which a Taiwanese celebrity Ariel Lin teaches you how to relieve withdrawal symptoms. Hope this can help you!
		http://www.e-quit.org/video/video_list_inner.aspx?FId=131
	Strategy:	After you quit smoking, your body will gradually recover. Your smell and taste is going to improve.
	Weight	If you don't pay attention to your diet, it is not surprising that you are having weight gain, so you should maintain a balanced diet and exercise regularly while trying to quit smoking.
	Management	This website (http://www.e-quit.org/CustomPage/HtmlEditorPage.aspx?MId=572) suggests diets for people trying smoking cessation. You can take them as references.
	Strategy:	If you accidentally consume cigarettes again,
	Relapse	1.Quence the cigarette immediately!Although you will regret doing it, don't be pessimistic and think about how to prevent yourself from relapse.
		2.Remind yourself why you want to quit smoking.Think about why you do smoking again and learn from this mistake. When you encounter the same situation next time, you will know how to deal with it.
	Strategy:	Success is for people who are well prepared.
	Relapse	Make sure what kind of things will make you crave for cigarette. Avoid going to places where you may get cigarette easily, and think of the solutions in advance. If you can do these, I believe that you can overcome it easily!
		If the thought of smoking appears suddenly without notice, it's actually a habitual behaviour which causes your brain to link smoking to a certain environment or some people. Changing your lifestyle or habits are ways that could help.
