# Supplementary material for: Effect of Adding Personalized Instant Messaging Apps to a Brief Smoking Cessation Model in Community Smokers in Hong Kong: Pragmatic Randomized Clinical Trial
Source: J Med Internet Res. 2024 May 13;26:e44973. doi: 10.2196/44973 (PMC11130779; doi:10.2196/44973)
Supplement: Multimedia Appendix 6 [file jmir_v26i1e44973_app6.xlsx]

## Sheet: Group B
Message No.	No. of weeks	Days in a week	Messages	Remark
	1st week
M0			你好, 我係香港大學護理學院嘅輔導員， 我哋上周末曾經係油塘大本型見過，邀請你參加我哋嘅戒煙服務研究！
			好多謝你同意參與我哋嘅研究！跟住落來呢段時間，我哋會send啲有關減煙/戒煙嘅小資訊俾你，了解呢段時間裏面你減煙/戒煙的經歷，支持同幫助你達成減煙/戒煙的目標。
			歡迎你隨時問我哋有關減煙/戒煙嘅問題, 我哋會係星期1至5, 上午或下午時段內盡快回覆!
	2nd week
M1			呢排天氣變化頻繁，早晚溫差較大。想身體健康啲，要注意適時添減衣物，適量運動鍛煉身體，保持室内空氣流通。【港大護理學院戒煙服務】
M2			天氣有時比較炎熱，要飲多啲水，可以食啲雪梨、糖水等清潤嘅食品，喉嚨舒服啲，呼吸都暢順啲。【港大護理學院戒煙服務】
M3			又到咗星期五，可以輕鬆吓享受周末。如果要同屋企人朋友飲酒，最好可以飲少啲，同埋酒後記得唔好揸車。【港大護理學院戒煙服務】
	3rd week
M4			好多研究指出，進食足夠的蔬菜及水果能有助預防多種主要疾病。記得要每日食夠兩份水果及三份蔬菜（每份約重 80克）喇！【港大護理學院戒煙服務】
M5			把體能活動融入日常生活中可持之以恆。平日可多走樓梯，膳後外與家人外出散步，還可在假日與家人、朋友一同運動，培養習慣。【港大護理學院戒煙服務】
M6			提起脂肪，好多人都會避免肥膩食物。但更要小心食物中的「隱藏」脂肪，如豬扒、鴨、鵝、芝士類，雪糕、朱古力、果仁等小食。【港大護理學院戒煙服務】
	4th week
M7			想身體健康，預防癌症，可多食穀類及新鮮蔬果，裏面的營養素有抗氧化功能。生活規律好重要，作息和進食定時，識得舒緩壓力。【港大護理學院戒煙服務】
M8			預防流感，應經常保持雙手清潔，可使用1比99稀釋漂白水消毒常接觸的表面，避免前往人多擠逼或空氣流通欠佳的公眾地方。【港大護理學院戒煙服務】
M9			均衡飲食對健康好重要，應以穀物為主，多吃蔬菜水果，進食適量的肉、魚、蛋和奶類，減少鹽、油、糖分，多用少油的烹調方法。【港大護理學院戒煙服務】
	5th week
M10			每天30分鐘中等程度的體能活動可促進健康。行樓梯就是將體能活動融入日常生活的方法之一。從今日開始快d試下行喇！【港大護理學院戒煙服務】
M11			若患有高血壓沒有被控制和加以治療，可導致冠心病、中風等嚴重疾病。要想預防，平時飲食要以清淡為主，少吃太鹹的食物。【港大護理學院戒煙服務】
M12			對不含人工添加物的有機食物關注越來越多，但有機食物的營養素含量並沒有佔優。選擇食物時最重要的是貫徹均衡飲食的原則。【港大護理學院戒煙服務】
	6th week
M13			中風已成為香港主要的殺手病之一。要預防中風的發生，就要作息定時，保持心境平和，加上適當有恆的運動，並注意均衡飲食，【港大護理學院戒煙服務】
M14			糖尿病是一種越來越常見的慢性疾病。要想預防，應多吃高纖維食物，少進食高糖分和太油膩的食品，免積聚過多熱量令身體肥胖。【港大護理學院戒煙服務】
	7th week
M15			運動有益健康，但有損傷的風險。要預防創傷，要有充分的熱身運動，注意安全及選用合適的裝備。若有不適應立即停下來休息。【港大護理學院戒煙服務】
M16			膳食纖維有助降低血液中膽固醇，維持血糖於正常水平和預防便秘。食用水果，蔬菜，高纖穀物，全麥麵包可增加攝取膳食纖維。【港大護理學院戒煙服務】
	8th week
M17			保持手部衞生是預防傳染病的首要條件。當雙手有明顯污垢，須用梘液及清水潔手。否則用含70-80%酒精搓手液亦可潔淨。【港大護理學院戒煙服務】
M18			跑步屬有氧運動，不但有益身心，更有助控制體重，減低患上多種不同的慢性疾病（如高血壓、糖尿病、心血管疾病）的風險。【港大護理學院戒煙服務】
	9th week
M19			要想飲食健康啲，烹調可以多採用蒸、燜、燉、焯、少油快炒、上湯浸、焗等少油烹調方法，減少用含鈉質及糖分的調味料。【港大護理學院戒煙服務】
M20			戶外遠足時，易因蚊蟲叮咬感染疾病。應穿著寬鬆、淺色的長袖上衣及長褲，使用含避蚊胺成分的昆蟲驅避劑，避免在草叢歇息。【港大護理學院戒煙服務】
	10th week
M21			適量的陽光可令骨骼更強壯。但過量的話，紫外線會曬傷皮膚，增加患上皮膚癌和白內障的機會。應採取防曬措施，避免曝曬。【港大護理學院戒煙服務】
	11th week
M22			蔬果不但能作為正餐的選擇，更是健康小食之選，例如以沙律蔬菜代替薯片，以乾果代替糖果和朱古力，餐後以新鮮水果取代甜品。【港大護理學院戒煙服務】
	12th week
M23			抗菌素耐藥性的問題愈發嚴重，負責任使用減慢耐藥性的發展。個人應遵照醫生的建議使用，在沒有處方的情況下不要自行購買。【港大護理學院戒煙服務】
	13th week
M24			天氣越來越熱，中暑的機會會增加。戶外活動或工作的時候，注意補充足夠水分，穿着淺色和通爽的衣物，適當時候在涼快處休息。【港大護理學院戒煙服務】
	14th week
M25			從參加我哋個計劃開始到宜家已經三個月喇! 我地既輔導員將打電話關心您嘅情況。感謝您嘅支持同參與！【港大護理學院戒煙服務】

## Sheet: Eng-Group B
Message No.	No. of weeks	Days in a week	Messages	Remark
	1st week
M0			Hello, I am a counsellor from the School of Nursing, HKU. We met in the Domain mall in Yau Tong last week, when I invited you to join our smoking cessation study.
			Thank you for accepting our invitation to join the smoking cessation project. From now on, we will send some information about reduction or cessation of smoking to you. We will also get to know more about your experience of smoking cessation, and give you assistance and support so that you can achieve the goal of smoking reduction or cessation.
			You are welcomed to ask us questions related to smoking cessation at any time! We will answer your questions as soon as possible in the morning or afternoon, from Monday to Friday.
	2nd week
M1			There has been a frequent change in weather recently and the temperature drops significantly at night time. To stay healthy, remember to wear suitable amount of clothes, exercise regularly and keep your home well-ventilated.【HKU School of Nursing Smoking Cessation Service】
M2			The weather may be hot and sunny sometimes. You can drink more water and have some fruits like pears. Drinking some nutritious soup like black sesame soup can also make your throat feel more comfortable too.【HKU School of Nursing Smoking Cessation Service】
M3			It's Friday again! Time to enjoy the weekend! You might want to have some alcohol time with family and friends, but remember not to drink too much. Also, don't drive after drinking.【HKU School of Nursing Smoking Cessation Service】
	3rd week
M4			Many studies pointed out that consuming sufficient amount of fruits and vegetables can help prevent many common diseases. Try to eat 2 servings of fruits and 3 servings of vegetables every day!【HKU School of Nursing Smoking Cessation Service】
M5			Making fitness training into a daily routine can make it easier for you to keep exercising. During weekdays, you can try to walk stairs and have a walk after meals. During holidays, you can exercise more with your family and friends. Build up the habit of exercising together!【HKU School of Nursing Smoking Cessation Service】
M6			Talking about fats, many people will avoid fatty food. More importantly, we should be aware of the "hidden fats" in food such as pork steak, cheese, and snacks like ice cream, chocolate and nuts.【HKU School of Nursing Smoking Cessation Service】
	4th week
M7			If you want to stay healthy and prevent cancer, you might want to consume more whole grains, fresh vegeatables and fruits, since they contain anti-oxidative nutrients. Apart from diet, lifestyle is also important. Remember to have regular diets and a regular sleep cycle. Don't forget to relieve your stress too!【HKU School of Nursing Smoking Cessation Service】
M8			To prevent getting influenza, there are some simple things you can do. Keep your hands clean. Clean the frequently touched surfaces with 1:99 diluted bleach. Avoid going to crowded and poorly ventilated public places.【HKU School of Nursing Smoking Cessation Service】
M9			A balanced diet is crucial to health. Your meal should base on grains, with more vegetables and fruits, and moderate amount of meat, fish, egg or dairy products.【HKU School of Nursing Smoking Cessation Service】
	5th week
M10			30 minutes of moderate intensity exercising per day can promote health! Walking stairs is one of the ways to incorporate fitness activity into daily life. Try to start today!【HKU School of Nursing Smoking Cessation Service】
M11			If patients have uncontrolled and untreated hypertension, it will lead to severe diseases such as coronary heart disease and stroke. To prevent it, you can try to eat more plainer food and less salty food.【HKU School of Nursing Smoking Cessation Service】
M12			There are more and more awareness for organic food, but these organic food doesn't have better nutritional value. The most important rule is to maintain a balanced diet while choosing your food.【HKU School of Nursing Smoking Cessation Service】
	6th week
M13			Stroke has been one of the most fatal diseases in HK. To prevent stroke, you need a regular sleep cycle and a calm mentality. You should also exercise regularly and adopt a balanced diet.【HKU School of Nursing Smoking Cessation Service】
M14			Diabetes mellitus is a chronic disease which is becoming more common. To prevent having diabetes, you have to eat food with more dietary fiber and avoid sugary or oily food so as to prevent an excessive calories intake which will make you overweight.【HKU School of Nursing Smoking Cessation Service】
	7th week
M15			Doing sports is beneficial to health but there is a chance of getting injury. In order not to injure yourself, you need sufficient warm-up, be careful and choose suitable equipment. If you feel any discomfort, you should stop immediately and take a rest.【HKU School of Nursing Smoking Cessation Service】
M16			Dietary fiber can lower blood cholesterol level, keep your blood glucose level within the normal range and prevent constipation. Eating fruits, vegetables and whole grain bread can increase your dietary fiber intake.【HKU School of Nursing Smoking Cessation Service】
	8th week
M17			Keeping your hands clean is the most important for infectious control. If your hands are obviously dirty, wash it with clean water and soap. Another choice is to clean your hands with a hand sanitizer which consists of 70-80% alcohol.【HKU School of Nursing Smoking Cessation Service】
M18			Running is a type of aerobic activity. It has many benefits to your health. It helps with weight control and reduces the risk of having many different chronic diseases such as hypertension, diabetes mellitus and cardiovascular diseases.【HKU School of Nursing Smoking Cessation Service】
	9th week
M19			To adopt a healthy eating, you can try cooking methods that use less oil and reduce the use of seasonings that contain a lot of sugar and sodium.【HKU School of Nursing Smoking Cessation Service】
M20			When you go hiking, you may get infectious diseases from mosquito bite. You should wear long-sleeved clothes which are loose-fitting and light in colour. Use insect repellent with DEET and avoid resting around bushes.【HKU School of Nursing Smoking Cessation Service】
	10th week
M21			Suitable amount of exposure to sunlight can strengthen your bones. However, if you expose to sunlight too much, the UV light will cuase sunburn and thus the risk of having skin cancer and cataract increases. You should take enough protective measures against the UV light in sunlight. Avoid over-exposure.【HKU School of Nursing Smoking Cessation Service】
	11th week
M22			Not only can vegetables and fruits be your meals, but they are also good options of healthy food. Example: replace chips by salad, sweets and chocolate by mixed nuts, and post-meal dessert by fresh fruits。【HKU School of Nursing Smoking Cessation Service】
	12th week
M23			Antibiotic resistance keeps worsening, so we should use antibiotics responsibly to slow down the development of resistance. Individuals should strictly follow doctors' instruction in taking antibiotics and they should not buy without prescription. 【HKU School of Nursing Smoking Cessation Service】
	13th week
M24			It's becoming hotter and hotter, which increases the risk of heat exhaustion or even heat stroke. When you are having outdoor activities, remember to drink more water and wear clothes which are light in colour and breathe well. Take a rest in cool places whenever you need.【HKU School of Nursing Smoking Cessation Service】
	14th week
M25			You have joined our programme for 3 months! Our counsellors may continue to give you phone calls to keep track on your well-being. Thank you for your support and participation.【HKU School of Nursing Smoking Cessation Service】
